# Supplementary material for: Differential Protein Expression Analysis of Two Sugarcane Varieties in Response to Diazotrophic Plant Growth-Promoting Endophyte Enterobacter roggenkampii ED5
Source: Front Plant Sci. 2021 Nov 23;12:727741. doi: 10.3389/fpls.2021.727741 (PMC8649694; doi:10.3389/fpls.2021.727741)
Supplement: Supplementary file 2 [file Table_2.XLSX]

## Sheet: Proteins
TABLE S2 The results of protein identification information
NO	Accession	Description	Sum PEP Score	Coverage [%]	Peptides	PSMs	Unique Peptides	Protein Groups	AAs	MW [kDa]	calc. pI	Score Sequest HT: Sequest HT	Peptides (by Search Engine): Sequest HT
1	TRINITY_DN8254_c0_g1_i4_orf1	ORF type:complete len:948 hit:AAP34174.1 TRINITY_DN8254_c0_g1_i4:310-3153(+)	1093.28	78	60	4899	56	1	947	102.3	5.68	21605.2	60
2	TRINITY_DN10154_c0_g1_i1_orf1	ORF type:complete len:962 hit:CAC08829.1 TRINITY_DN10154_c0_g1_i1:342-3227(-)	1053.59	78	85	6830	77	1	961	108.3	6.38	27886.4	85
3	TRINITY_DN8254_c0_g1_i8_orf1	ORF type:complete len:813 hit:AAP34174.1 TRINITY_DN8254_c0_g1_i8:189-2627(+)	886.099	71	50	4365	48	1	812	87.9	5.64	18525.8	50
4	TRINITY_DN10154_c0_g1_i7_orf1	ORF type:complete len:692 hit:CAC08829.1 TRINITY_DN10154_c0_g1_i7:342-2417(-)	698.817	71	53	4124	47	1	691	78	6.46	16174.1	53
5	TRINITY_DN8285_c0_g1_i1_orf1	ORF type:complete len:1711 hit:XP_002448862.2 TRINITY_DN8285_c0_g1_i1:170-5302(+)	689.729	58	81	452	81	1	1710	193.5	5.39	1689.78	81
6	TRINITY_DN1021_c0_g2_i7_orf1	ORF type:3prime_partial len:1570 hit:XP_002463318.2 TRINITY_DN1021_c0_g2_i7:705-5414(-)	638.584	52	59	422	59	1	1569	170.7	6.51	1682.99	59
7	TRINITY_DN8456_c0_g1_i6_orf1	ORF type:complete len:952 hit:XP_002447249.1 TRINITY_DN8456_c0_g1_i6:162-3017(+)	570.046	52	47	559	27	1	951	104.7	6.61	2066.57	47
8	TRINITY_DN3550_c1_g1_i3_orf1	ORF type:complete len:811 hit:XP_002467173.1 TRINITY_DN3550_c1_g1_i3:85-2517(+)	568.576	73	46	392	8	1	810	89.9	5.2	1625.73	46
9	TRINITY_DN67951_c0_g1_i2_orf1	ORF type:complete len:811 hit:OEL38974.1 TRINITY_DN67951_c0_g1_i2:139-2571(+)	553.539	71	45	384	8	1	810	89.8	5.29	1554.48	45
10	TRINITY_DN43757_c0_g2_i1_orf1	ORF type:complete len:922 hit:XP_004960741.1 TRINITY_DN43757_c0_g2_i1:265-3030(-)	537.602	68	54	597	24	1	921	102.1	6.93	2259.36	54
11	TRINITY_DN2469_c0_g2_i3_orf1	ORF type:complete len:844 hit:XP_002456335.1 TRINITY_DN2469_c0_g2_i3:300-2831(-)	534.416	68	47	677	1	1	843	93.8	6.27	2709.5	47
12	TRINITY_DN2469_c0_g2_i1_orf1	ORF type:complete len:844 hit:XP_002456335.1 TRINITY_DN2469_c0_g2_i1:300-2831(-)	534.244	68	47	678	1	1	843	93.8	6.27	2709.38	47
13	TRINITY_DN6371_c0_g2_i2_orf1	ORF type:3prime_partial len:607 hit:XP_002442353.1 TRINITY_DN6371_c0_g2_i2:345-2165(-)	526.618	76	44	662	6	1	606	66.5	5.27	2431.39	44
14	TRINITY_DN2401_c1_g1_i5_orf1	ORF type:complete len:650 hit:XP_002468097.1 TRINITY_DN2401_c1_g1_i5:108-2057(+)	526.271	73	47	703	9	1	649	71.1	5.21	2718.64	47
15	TRINITY_DN1777_c0_g1_i10_orf1	ORF type:complete len:699 hit:XP_002444804.1 TRINITY_DN1777_c0_g1_i10:161-2257(+)	524.591	63	48	752	14	1	698	80.2	5.07	2837.8	48
16	TRINITY_DN8456_c0_g1_i2_orf1	ORF type:complete len:689 hit:XP_002447249.1 TRINITY_DN8456_c0_g1_i2:153-2219(+)	516.848	59	39	495	23	1	688	74.7	5.8	1803.35	39
17	TRINITY_DN13926_c0_g1_i4_orf1	ORF type:complete len:990 hit:XP_002465901.1 TRINITY_DN13926_c0_g1_i4:419-3388(-)	511.649	58	45	501	39	1	989	106.7	6.98	1880.59	45
18	TRINITY_DN2401_c1_g1_i3_orf1	ORF type:complete len:649 hit:XP_002468097.1 TRINITY_DN2401_c1_g1_i3:127-2073(+)	511.587	73	45	612	2	1	648	71.1	5.29	2246.07	45
19	TRINITY_DN10284_c0_g1_i10_orf1	ORF type:complete len:1084 hit:XP_021314759.1 TRINITY_DN10284_c0_g1_i10:154-3405(+)	508.916	63	60	413	59	1	1083	121.4	5.49	1360.51	60
20	TRINITY_DN2401_c1_g1_i1_orf1	ORF type:complete len:649 hit:XP_025814309.1 TRINITY_DN2401_c1_g1_i1:127-2073(+)	507.721	73	45	632	0	1	648	71.1	5.29	2314.84	45
21	TRINITY_DN7786_c0_g1_i4_orf1	ORF type:complete len:2324 hit:XP_002446178.1 TRINITY_DN7786_c0_g1_i4:806-7777(+)	506.149	46	88	335	79	1	2323	256.4	6.28	1026.29	88
22	TRINITY_DN10969_c0_g1_i3_orf1	ORF type:3prime_partial len:1025 hit:XP_002441849.1 TRINITY_DN10969_c0_g1_i3:418-3492(-)	495.381	61	40	373	40	1	1024	110.1	6.83	1610.52	40
23	TRINITY_DN135_c0_g2_i2_orf1	ORF type:complete len:622 hit:XP_002438797.1 TRINITY_DN135_c0_g2_i2:134-1999(+)	494.987	76	39	533	16	1	621	68.4	5.45	2053.51	39
24	TRINITY_DN6371_c0_g2_i1_orf1	ORF type:3prime_partial len:608 hit:XP_004962705.1 TRINITY_DN6371_c0_g2_i1:221-2044(-)	494.158	76	45	584	5	1	607	66.5	5.27	2133.08	45
25	TRINITY_DN49297_c0_g1_i1_orf1	ORF type:complete len:1075 hit:AEO46461.1 TRINITY_DN49297_c0_g1_i1:296-3520(-)	491.761	56	46	334	40	1	1074	119	6.68	1184.45	46
26	TRINITY_DN14735_c0_g1_i3_orf1	ORF type:3prime_partial len:890 hit:XP_021307649.1 TRINITY_DN14735_c0_g1_i3:355-3024(-)	490.219	57	52	338	51	1	889	98.5	5.34	1268.7	52
27	TRINITY_DN7180_c1_g1_i1_orf1	ORF type:complete len:968 hit:XP_002462179.1 TRINITY_DN7180_c1_g1_i1:377-3280(-)	489.911	70	64	513	30	1	967	110	5.95	1687.93	64
28	TRINITY_DN27613_c0_g1_i4_orf1	ORF type:complete len:3649 hit:XP_002443156.2 TRINITY_DN27613_c0_g1_i4:436-11382(-)	482.212	30	86	236	84	1	3648	402.8	5.24	739.78	86
29	TRINITY_DN1316_c3_g1_i5_orf1	ORF type:complete len:1354 hit:XP_002454514.1 TRINITY_DN1316_c3_g1_i5:382-4443(-)	475.047	54	63	280	63	1	1353	147.9	6.28	958.75	63
30	TRINITY_DN11054_c0_g1_i2_orf1	ORF type:3prime_partial len:1004 hit:EES14057.2 TRINITY_DN11054_c0_g1_i2:42-3053(+)	466.806	69	50	364	50	1	1003	112	6.61	1370.69	50
31	TRINITY_DN7180_c1_g1_i2_orf1	ORF type:complete len:965 hit:XP_002462179.1 TRINITY_DN7180_c1_g1_i2:377-3271(-)	465.303	69	62	478	0	0	964	109.8	5.88	1565.77	62
32	TRINITY_DN3172_c0_g3_i1_orf1	ORF type:complete len:957 hit:XP_002442618.1 TRINITY_DN3172_c0_g3_i1:538-3408(-)	458.743	55	46	395	14	1	956	105.4	6.73	1420.61	46
33	TRINITY_DN37091_c0_g1_i2_orf1	ORF type:3prime_partial len:724 hit:XP_002448238.1 TRINITY_DN37091_c0_g1_i2:554-2725(-)	454.313	71	39	355	39	1	723	79.8	5.25	1385.04	39
34	TRINITY_DN1603_c0_g1_i2_orf1	ORF type:complete len:554 hit:PUZ55306.1 TRINITY_DN1603_c0_g1_i2:95-1756(+)	454.234	72	29	840	5	1	553	59.1	6.49	3628.54	29
35	TRINITY_DN4125_c0_g1_i9_orf1	ORF type:complete len:986 hit:XP_002445174.1 TRINITY_DN4125_c0_g1_i9:187-3144(+)	445.007	54	42	425	30	1	985	107	6.96	1520.16	42
36	TRINITY_DN1603_c0_g2_i1_orf1	ORF type:complete len:554 hit:PUZ55306.1 TRINITY_DN1603_c0_g2_i1:95-1756(+)	444.735	72	29	823	4	1	553	59	6.35	3526.23	29
37	TRINITY_DN5653_c0_g1_i4_orf1	ORF type:3prime_partial len:523 hit:ADD62967.1 TRINITY_DN5653_c0_g1_i4:1225-2793(+)	443.028	63	34	1702	31	1	522	57.5	6.62	6849.8	34
38	TRINITY_DN535_c0_g1_i1_orf1	ORF type:complete len:1054 hit:XP_002450102.1 TRINITY_DN535_c0_g1_i1:188-3349(-)	437.691	60	51	306	29	1	1053	116.9	5.4	1087.53	51
39	TRINITY_DN2453_c0_g2_i1_orf1	ORF type:complete len:894 hit:XP_002451537.1 TRINITY_DN2453_c0_g2_i1:594-3275(-)	435.186	69	47	219	47	1	893	97.2	5.26	797.11	47
40	TRINITY_DN1021_c0_g2_i3_orf1	ORF type:3prime_partial len:1150 hit:XP_002463318.2 TRINITY_DN1021_c0_g2_i3:705-4154(-)	435.066	49	39	270	39	1	1149	123.8	6.48	1065.32	39
41	TRINITY_DN12284_c0_g1_i5_orf1	ORF type:complete len:946 hit:XP_002461159.1 TRINITY_DN12284_c0_g1_i5:277-3114(+)	433.421	51	45	373	45	1	945	103.2	5.21	1270.37	45
42	TRINITY_DN12538_c0_g1_i9_orf1	ORF type:complete len:703 hit:XP_002442079.1 TRINITY_DN12538_c0_g1_i9:269-2377(+)	431.849	63	42	512	22	1	702	74.4	5.26	2112.78	42
43	TRINITY_DN14433_c0_g2_i5_orf1	ORF type:3prime_partial len:605 hit:NP_001306697.1 TRINITY_DN14433_c0_g2_i5:3-1817(+)	431.669	68	40	570	28	1	604	64.5	5.74	2322.36	40
44	TRINITY_DN12538_c0_g1_i7_orf1	ORF type:complete len:703 hit:XP_002442079.1 TRINITY_DN12538_c0_g1_i7:291-2399(+)	429.345	61	41	511	21	1	702	74.4	5.26	2110.06	41
45	TRINITY_DN10694_c0_g1_i4_orf1	ORF type:complete len:560 hit:XP_021311469.1 TRINITY_DN10694_c0_g1_i4:385-2064(-)	428.754	79	35	380	25	1	559	60.4	5.6	1587.39	35
46	TRINITY_DN18148_c0_g1_i1_orf1	ORF type:3prime_partial len:435 hit:XP_004962569.1 TRINITY_DN18148_c0_g1_i1:433-1737(-)	427.102	84	29	563	18	1	434	46.6	5.54	2408.5	29
47	TRINITY_DN3238_c0_g1_i5_orf1	ORF type:3prime_partial len:793 hit:PWZ52049.1 TRINITY_DN3238_c0_g1_i5:3-2381(+)	424.087	62	39	429	18	1	792	86.9	5.95	1526.69	39
48	TRINITY_DN7180_c0_g1_i4_orf1	ORF type:5prime_partial len:900 hit:XP_002451855.1 TRINITY_DN7180_c0_g1_i4:1-2700(-)	423.52	64	59	587	41	1	900	102.8	6.35	1817.72	59
49	TRINITY_DN65342_c0_g1_i1_orf1	ORF type:3prime_partial len:424 hit:XP_002452390.1 TRINITY_DN65342_c0_g1_i1:338-1609(-)	418.302	75	25	506	24	1	423	46.2	5.78	1980.5	25
50	TRINITY_DN1603_c0_g1_i1_orf1	ORF type:complete len:564 hit:XP_021312631.1 TRINITY_DN1603_c0_g1_i1:95-1786(+)	416.966	66	26	782	5	1	563	60.5	7.14	3403.63	26
51	TRINITY_DN49297_c0_g1_i9_orf1	ORF type:3prime_partial len:908 hit:AEO46461.1 TRINITY_DN49297_c0_g1_i9:275-2998(-)	403.599	56	38	247	32	1	907	100.2	6.48	894.14	38
52	TRINITY_DN2401_c1_g1_i4_orf1	ORF type:complete len:649 hit:XP_002456611.1 TRINITY_DN2401_c1_g1_i4:127-2073(+)	403.38	72	42	543	4	1	648	70.9	5.21	1899.42	42
53	TRINITY_DN4601_c0_g1_i1_orf1	ORF type:complete len:678 hit:XP_021304746.1 TRINITY_DN4601_c0_g1_i1:317-2350(-)	402.758	65	33	413	32	1	677	72.5	5.92	1597.37	33
54	TRINITY_DN1777_c0_g1_i14_orf1	ORF type:complete len:699 hit:XP_002444804.1 TRINITY_DN1777_c0_g1_i14:161-2257(+)	402.13	59	43	592	0	0	698	80.2	5.11	2209.98	43
55	TRINITY_DN13568_c0_g1_i4_orf1	ORF type:complete len:813 hit:XP_021311097.1 TRINITY_DN13568_c0_g1_i4:303-2741(-)	401.955	59	40	283	7	1	812	92.4	5.74	1063.3	40
56	TRINITY_DN7594_c0_g1_i1_orf1	ORF type:3prime_partial len:422 hit:XP_002441313.1 TRINITY_DN7594_c0_g1_i1:1-1266(+)	400.916	80	36	1184	28	1	421	44.1	5.26	5615.72	36
57	TRINITY_DN135_c0_g1_i5_orf1	ORF type:3prime_partial len:604 hit:XP_002451639.1 TRINITY_DN135_c0_g1_i5:858-2669(+)	400.863	72	36	475	14	1	603	66.2	5.58	1741.31	36
58	TRINITY_DN643_c0_g1_i7_orf1	ORF type:complete len:1419 hit:XP_002463993.2 TRINITY_DN643_c0_g1_i7:316-4572(+)	398.872	44	47	239	2	1	1418	155.3	5.44	823.01	47
59	TRINITY_DN14826_c0_g1_i4_orf1	ORF type:complete len:684 hit:XP_002466630.2 TRINITY_DN14826_c0_g1_i4:270-2321(+)	398.757	54	37	686	17	1	683	73.2	5.26	2632.75	37
60	TRINITY_DN1880_c0_g1_i4_orf1	ORF type:complete len:839 hit:XP_002458773.1 TRINITY_DN1880_c0_g1_i4:133-2649(+)	398.305	60	43	298	43	1	838	94.5	7.28	1124.73	43
61	TRINITY_DN4354_c0_g1_i3_orf1	ORF type:complete len:987 hit:XP_002453908.1 TRINITY_DN4354_c0_g1_i3:314-3274(-)	397.266	63	47	265	47	1	986	108.1	6.98	942.62	47
62	TRINITY_DN7393_c0_g1_i3_orf1	ORF type:complete len:403 hit:XP_021316195.1 TRINITY_DN7393_c0_g1_i3:251-1459(+)	397.238	86	33	883	17	1	402	42.4	5.86	3512.98	33
63	TRINITY_DN17364_c2_g1_i1_orf1	ORF type:complete len:957 hit:XP_002459489.1 TRINITY_DN17364_c2_g1_i1:290-3160(-)	396.31	54	42	307	22	1	956	105.1	6.98	1125.84	42
64	TRINITY_DN33440_c0_g2_i2_orf1	ORF type:complete len:577 hit:XP_002467123.1 TRINITY_DN33440_c0_g2_i2:12-1742(-)	396.247	78	39	329	20	1	576	60.9	6.11	1178.42	39
65	TRINITY_DN10490_c0_g2_i1_orf1	ORF type:complete len:649 hit:ONM08524.1 TRINITY_DN10490_c0_g2_i1:412-2358(-)	395.477	67	35	456	35	1	648	70.4	7.31	1858.16	35
66	TRINITY_DN18148_c0_g1_i2_orf1	ORF type:3prime_partial len:396 hit:XP_004962569.1 TRINITY_DN18148_c0_g1_i2:765-1952(-)	395.031	81	26	506	16	1	395	42.4	5.4	2119.61	26
67	TRINITY_DN18148_c0_g1_i3_orf1	ORF type:3prime_partial len:384 hit:XP_004962569.1 TRINITY_DN18148_c0_g1_i3:121-1272(-)	395.031	83	26	506	16	1	383	41.3	6.02	2119.61	26
68	TRINITY_DN18148_c1_g1_i7_orf1	ORF type:complete len:447 hit:XP_021305192.1 TRINITY_DN18148_c1_g1_i7:352-1692(-)	391.619	84	30	707	19	1	446	48	5.25	3079.2	30
69	TRINITY_DN1285_c0_g1_i6_orf1	ORF type:complete len:636 hit:XP_002455030.1 TRINITY_DN1285_c0_g1_i6:374-2281(+)	388.759	64	28	841	5	1	635	69.3	6.55	3676.36	28
70	TRINITY_DN1011_c0_g1_i5_orf1	ORF type:complete len:803 hit:XP_021305168.1 TRINITY_DN1011_c0_g1_i5:2239-4647(+)	385.718	54	40	363	31	1	802	91.6	6.21	1366.85	40
71	TRINITY_DN514_c0_g1_i2_orf1	ORF type:complete len:1022 hit:XP_002446307.1 TRINITY_DN514_c0_g1_i2:394-3459(-)	384.451	57	43	309	29	1	1021	115.8	6.81	1178.53	43
72	TRINITY_DN1777_c0_g1_i2_orf1	ORF type:complete len:700 hit:XP_002462554.1 TRINITY_DN1777_c0_g1_i2:4-2103(+)	384.163	59	43	576	10	1	699	80.2	5.11	2126.11	43
73	TRINITY_DN10490_c0_g2_i2_orf1	ORF type:3prime_partial len:538 hit:AGT16432.1 TRINITY_DN10490_c0_g2_i2:412-2025(-)	382.144	71	32	422	32	1	537	57.8	5.2	1755.9	32
74	TRINITY_DN1777_c0_g1_i6_orf1	ORF type:5prime_partial len:630 hit:XP_008670278.1 TRINITY_DN1777_c0_g1_i6:158-2047(+)	381.946	61	42	577	0	0	630	72.7	5.41	2147.88	42
75	TRINITY_DN1777_c0_g1_i11_orf1	ORF type:complete len:699 hit:XP_008670278.1 TRINITY_DN1777_c0_g1_i11:158-2254(+)	381.946	55	42	577	0	0	698	80.2	5.11	2147.88	42
76	TRINITY_DN1880_c0_g1_i10_orf1	ORF type:complete len:798 hit:XP_002458773.1 TRINITY_DN1880_c0_g1_i10:133-2526(+)	381.646	60	40	279	40	1	797	89.9	6.84	1070.11	40
77	TRINITY_DN11044_c0_g1_i7_orf1	ORF type:complete len:390 hit:XP_002442893.1 TRINITY_DN11044_c0_g1_i7:267-1436(-)	379.878	84	28	1196	12	1	389	41.9	7.33	5153.24	28
78	TRINITY_DN643_c0_g1_i1_orf1	ORF type:complete len:1419 hit:XP_021318337.1 TRINITY_DN643_c0_g1_i1:268-4524(+)	379.384	43	46	230	0	1	1418	155.3	5.43	774.63	46
79	TRINITY_DN2764_c0_g1_i2_orf1	ORF type:complete len:705 hit:AGF69114.1 TRINITY_DN2764_c0_g1_i2:338-2452(-)	377.013	66	39	311	24	1	704	75.6	6.42	1129.36	39
80	TRINITY_DN3723_c0_g1_i12_orf1	ORF type:complete len:477 hit:YP_024387.1 TRINITY_DN3723_c0_g1_i12:4160-5590(+)	376.392	65	35	3614	35	1	476	52.7	6.8	12640.1	35
81	TRINITY_DN3852_c0_g1_i10_orf1	ORF type:3prime_partial len:487 hit:AGT16453.1 TRINITY_DN3852_c0_g1_i10:400-1860(-)	375.852	80	31	452	31	1	486	53.3	7.06	1633.87	31
82	TRINITY_DN1706_c1_g2_i5_orf1	ORF type:complete len:1627 hit:XP_002448550.1 TRINITY_DN1706_c1_g2_i5:406-5286(-)	373.556	40	51	199	50	1	1626	182.9	6.9	710.2	51
83	TRINITY_DN47897_c0_g1_i2_orf1	ORF type:complete len:1707 hit:XP_021305657.1 TRINITY_DN47897_c0_g1_i2:246-5366(+)	373.247	38	63	247	63	1	1706	190.5	8.31	797.07	63
84	TRINITY_DN47897_c0_g1_i6_orf1	ORF type:complete len:1773 hit:XP_021305657.1 TRINITY_DN47897_c0_g1_i6:246-5564(+)	373.247	37	63	247	63	1	1772	197.8	8.22	797.07	63
85	TRINITY_DN47897_c0_g1_i9_orf1	ORF type:complete len:1760 hit:XP_021305657.1 TRINITY_DN47897_c0_g1_i9:210-5489(+)	373.247	37	63	247	63	1	1759	196.4	8.15	797.07	63
86	TRINITY_DN1415_c1_g1_i5_orf1	ORF type:complete len:679 hit:EER91365.1 TRINITY_DN1415_c1_g1_i5:406-2442(-)	371.691	58	35	281	28	1	678	72.6	5.77	1072.8	35
87	TRINITY_DN3238_c0_g1_i4_orf1	ORF type:3prime_partial len:801 hit:PUZ37715.1 TRINITY_DN3238_c0_g1_i4:135-2537(+)	371.416	57	37	323	21	1	800	88	6.47	1176.08	37
88	TRINITY_DN1706_c1_g2_i12_orf1	ORF type:complete len:1609 hit:XP_002448550.1 TRINITY_DN1706_c1_g2_i12:932-5758(-)	369.387	40	50	197	49	1	1608	180.7	6.9	704.6	50
89	TRINITY_DN526_c0_g1_i1_orf1	ORF type:complete len:1219 hit:XP_002466586.1 TRINITY_DN526_c0_g1_i1:205-3861(+)	367.267	58	57	229	21	1	1218	136.3	6.95	815.92	57
90	TRINITY_DN1742_c0_g1_i6_orf1	ORF type:complete len:905 hit:XP_002445994.2 TRINITY_DN1742_c0_g1_i6:221-2935(+)	364.971	50	37	299	4	1	904	98.8	6.29	1009.24	37
91	TRINITY_DN1742_c0_g1_i1_orf1	ORF type:complete len:981 hit:XP_021319007.1 TRINITY_DN1742_c0_g1_i1:975-3917(+)	364.971	46	37	299	4	1	980	107.4	6.84	1009.24	37
92	TRINITY_DN1802_c0_g1_i2_orf1	ORF type:complete len:855 hit:XP_002440718.1 TRINITY_DN1802_c0_g1_i2:330-2894(+)	364.733	60	46	282	20	1	854	94.2	5.4	1002.38	46
93	TRINITY_DN14308_c0_g1_i2_orf1	ORF type:complete len:986 hit:XP_021306483.1 TRINITY_DN14308_c0_g1_i2:161-3118(+)	364.414	57	41	202	41	1	985	110	5.73	776.59	41
94	TRINITY_DN1777_c0_g1_i1_orf1	ORF type:complete len:700 hit:XP_002460433.1 TRINITY_DN1777_c0_g1_i1:4-2103(+)	363.979	55	42	561	10	1	699	80.2	5.11	2064.01	42
95	TRINITY_DN18148_c1_g1_i5_orf1	ORF type:complete len:385 hit:XP_021305192.1 TRINITY_DN18148_c1_g1_i5:629-1783(-)	362.549	85	27	606	17	1	384	41.4	5.52	2607.87	27
96	TRINITY_DN10154_c0_g1_i6_orf1	ORF type:complete len:326 hit:AAN15222.1 TRINITY_DN10154_c0_g1_i6:119-1096(-)	358.041	83	34	2727	31	1	325	36.6	6.05	11757.7	34
97	TRINITY_DN4291_c0_g1_i4_orf1	ORF type:complete len:2005 hit:AQK56657.1 TRINITY_DN4291_c0_g1_i4:380-6394(-)	355.806	47	94	201	94	1	2004	226.5	5.14	543.31	94
98	TRINITY_DN13568_c0_g1_i5_orf1	ORF type:complete len:813 hit:XP_021311097.1 TRINITY_DN13568_c0_g1_i5:275-2713(-)	355.507	56	35	246	3	1	812	92.4	6.16	940.79	35
99	TRINITY_DN2525_c0_g1_i5_orf1	ORF type:complete len:786 hit:PWZ13907.1 TRINITY_DN2525_c0_g1_i5:306-2663(+)	353.873	59	39	227	12	1	785	88.7	5.06	869.48	39
100	TRINITY_DN26614_c0_g2_i1_orf1	ORF type:complete len:648 hit:XP_002443987.1 TRINITY_DN26614_c0_g2_i1:324-2267(-)	352.907	61	35	518	32	1	647	70.7	7.81	1797.58	35
101	TRINITY_DN19149_c0_g1_i6_orf1	ORF type:complete len:1338 hit:XP_002452634.1 TRINITY_DN19149_c0_g1_i6:688-4701(-)	352.206	45	51	212	51	1	1337	145.5	5.81	722.35	51
102	TRINITY_DN2469_c0_g2_i2_orf1	ORF type:3prime_partial len:573 hit:XP_002456335.1 TRINITY_DN2469_c0_g2_i2:30-1748(-)	351.85	66	33	433	0	2	572	63.8	7.11	1624.21	33
103	TRINITY_DN80490_c0_g1_i1_orf1	ORF type:complete len:1235 hit:XP_002451507.1 TRINITY_DN80490_c0_g1_i1:406-4110(-)	349.173	46	48	186	48	1	1234	136.1	5.53	653.13	48
104	TRINITY_DN715_c0_g1_i4_orf1	ORF type:complete len:338 hit:XP_021305023.1 TRINITY_DN715_c0_g1_i4:69-1082(+)	349.033	86	25	1332	2	1	337	36.5	7.18	5336.89	25
105	TRINITY_DN14497_c0_g1_i1_orf1	ORF type:3prime_partial len:704 hit:XP_002463995.1 TRINITY_DN14497_c0_g1_i1:341-2452(-)	348.212	64	31	238	31	1	703	76.4	5.95	936.64	31
106	TRINITY_DN1880_c0_g1_i5_orf1	ORF type:complete len:647 hit:XP_002458773.1 TRINITY_DN1880_c0_g1_i5:133-2073(+)	346.845	65	36	258	36	1	646	73.4	8.35	981.89	36
107	TRINITY_DN9082_c0_g1_i18_orf1	ORF type:complete len:434 hit:XP_002445670.1 TRINITY_DN9082_c0_g1_i18:211-1512(+)	344.634	70	23	594	6	1	433	46.8	6.46	2323.01	23
108	TRINITY_DN11293_c0_g2_i1_orf1	ORF type:3prime_partial len:1131 hit:XP_002455819.1 TRINITY_DN11293_c0_g2_i1:3-3395(+)	344.438	58	49	206	49	1	1130	122.4	5.38	691.7	49
109	TRINITY_DN39089_c0_g1_i2_orf1	ORF type:complete len:436 hit:NP_001104921.1 TRINITY_DN39089_c0_g1_i2:122-1429(+)	344.357	70	21	349	0	0	435	47.8	6.95	1355.37	21
110	TRINITY_DN642_c1_g1_i2_orf1	ORF type:complete len:518 hit:XP_021320778.1 TRINITY_DN642_c1_g1_i2:121-1674(+)	344.058	69	26	373	21	1	517	56.4	6.99	1367.37	26
111	TRINITY_DN4632_c0_g1_i5_orf1	ORF type:3prime_partial len:833 hit:XP_002458908.1 TRINITY_DN4632_c0_g1_i5:798-3296(+)	344.003	56	41	309	28	1	832	93.7	6.65	975.78	41
112	TRINITY_DN39089_c0_g1_i4_orf1	ORF type:complete len:436 hit:NP_001104921.1 TRINITY_DN39089_c0_g1_i4:122-1429(+)	343.794	70	21	343	16	1	435	47.8	6.95	1345.88	21
113	TRINITY_DN12181_c1_g1_i2_orf1	ORF type:complete len:444 hit:XP_021307052.1 TRINITY_DN12181_c1_g1_i2:248-1579(+)	343.21	78	29	962	21	1	443	46.6	6.47	3819.25	29
114	TRINITY_DN715_c0_g1_i5_orf1	ORF type:complete len:338 hit:XP_021305023.1 TRINITY_DN715_c0_g1_i5:111-1124(+)	342.462	86	25	1316	4	1	337	36.5	7.18	5245.5	25
115	TRINITY_DN14308_c0_g1_i3_orf1	ORF type:complete len:967 hit:ONM09504.1 TRINITY_DN14308_c0_g1_i3:161-3061(+)	342.089	55	38	184	38	1	966	107.8	5.73	729.55	38
116	TRINITY_DN67951_c0_g1_i1_orf1	ORF type:complete len:483 hit:XP_002465842.1 TRINITY_DN67951_c0_g1_i1:139-1587(+)	341.364	67	27	179	7	1	482	53.6	5.74	757.54	27
117	TRINITY_DN28069_c0_g1_i1_orf1	ORF type:3prime_partial len:2340 hit:XP_021305127.1 TRINITY_DN28069_c0_g1_i1:289-7308(-)	341.308	35	70	186	70	1	2339	273.4	8.73	582.83	70
118	TRINITY_DN81213_c0_g7_i1_orf1	ORF type:complete len:649 hit:XP_011028442.1 TRINITY_DN81213_c0_g7_i1:133-2079(-)	340.472	60	37	477	0	1	648	71.1	5.29	1687.91	37
119	TRINITY_DN9129_c0_g2_i4_orf1	ORF type:3prime_partial len:508 hit:XP_002468288.1 TRINITY_DN9129_c0_g2_i4:371-1894(-)	340.217	66	27	323	26	1	507	55.9	5.74	1344.78	27
120	TRINITY_DN9151_c0_g1_i10_orf1	ORF type:complete len:1360 hit:XP_021307517.1 TRINITY_DN9151_c0_g1_i10:664-4743(-)	339.562	45	49	218	2	1	1359	146.1	6.38	720.29	49
121	TRINITY_DN3243_c0_g1_i26_orf1	ORF type:complete len:477 hit:XP_021308119.1 TRINITY_DN3243_c0_g1_i26:119-1549(+)	339.119	76	29	759	29	1	476	52.3	5.36	2890.71	29
122	TRINITY_DN750_c2_g2_i14_orf1	ORF type:3prime_partial len:644 hit:XP_002437762.2 TRINITY_DN750_c2_g2_i14:117-2048(+)	338.444	50	25	852	8	1	643	70	6.54	3428.79	25
123	TRINITY_DN750_c2_g2_i4_orf1	ORF type:3prime_partial len:623 hit:XP_002437762.2 TRINITY_DN750_c2_g2_i4:477-2345(+)	338.444	51	25	852	8	1	622	67.4	5.39	3428.79	25
124	TRINITY_DN750_c2_g2_i8_orf1	ORF type:3prime_partial len:582 hit:XP_002437762.2 TRINITY_DN750_c2_g2_i8:373-2118(+)	338.444	55	25	852	8	1	581	62.7	5.39	3428.79	25
125	TRINITY_DN3852_c0_g1_i5_orf1	ORF type:3prime_partial len:443 hit:AGT16453.1 TRINITY_DN3852_c0_g1_i5:689-2017(-)	337.284	74	26	392	26	1	442	48.9	6.8	1403.29	26
126	TRINITY_DN2952_c0_g1_i4_orf1	ORF type:3prime_partial len:1669 hit:XP_021307963.1 TRINITY_DN2952_c0_g1_i4:2399-7405(+)	336.97	42	61	196	53	1	1668	184.3	6.57	653.9	61
127	TRINITY_DN36090_c0_g2_i3_orf1	ORF type:complete len:1126 hit:XP_021312129.1 TRINITY_DN36090_c0_g2_i3:280-3657(+)	335.281	54	45	207	36	1	1125	124.3	7.24	741.53	45
128	TRINITY_DN4632_c0_g2_i4_orf1	ORF type:5prime_partial len:866 hit:AYQ96197.1 TRINITY_DN4632_c0_g2_i4:238-2835(+)	334.526	62	49	252	42	1	866	98.2	6.76	876.34	49
129	TRINITY_DN2525_c0_g1_i15_orf1	ORF type:complete len:787 hit:XP_002444835.1 TRINITY_DN2525_c0_g1_i15:377-2737(+)	334.424	59	39	231	11	1	786	88.4	5.16	885.32	39
130	TRINITY_DN19149_c0_g1_i3_orf1	ORF type:complete len:1237 hit:XP_002452634.1 TRINITY_DN19149_c0_g1_i3:1218-4928(-)	334.408	45	48	204	48	1	1236	134.1	5.72	694.69	48
131	TRINITY_DN6001_c0_g1_i3_orf1	ORF type:complete len:543 hit:XP_002463468.1 TRINITY_DN6001_c0_g1_i3:1200-2828(+)	333.5	69	29	399	22	1	542	57.6	4.94	1707.31	29
132	TRINITY_DN270_c1_g1_i10_orf1	ORF type:complete len:1153 hit:XP_021318116.1 TRINITY_DN270_c1_g1_i10:366-3824(+)	333.394	40	39	240	7	1	1152	122.7	5.29	850.19	39
133	TRINITY_DN270_c1_g1_i1_orf1	ORF type:complete len:1158 hit:XP_021318116.1 TRINITY_DN270_c1_g1_i1:174-3647(+)	333.394	40	39	240	7	1	1157	123.2	5.34	850.19	39
134	TRINITY_DN1742_c0_g1_i9_orf1	ORF type:complete len:981 hit:XP_021319007.1 TRINITY_DN1742_c0_g1_i9:20-2962(+)	333.045	46	36	276	3	1	980	107.3	6.8	930.71	36
135	TRINITY_DN4107_c0_g2_i10_orf1	ORF type:complete len:850 hit:XP_002468114.1 TRINITY_DN4107_c0_g2_i10:2470-5019(+)	331.805	55	32	192	32	1	849	91.3	8.07	761.64	32
136	TRINITY_DN643_c0_g1_i3_orf1	ORF type:complete len:1419 hit:XP_021318337.1 TRINITY_DN643_c0_g1_i3:268-4524(+)	329.494	38	42	202	2	1	1418	155.2	5.4	674.73	42
137	TRINITY_DN34322_c0_g1_i8_orf1	ORF type:3prime_partial len:622 hit:XP_002440887.1 TRINITY_DN34322_c0_g1_i8:225-2090(+)	328.263	62	33	360	28	1	621	65.8	5.53	1526.75	33
138	TRINITY_DN34322_c0_g1_i7_orf1	ORF type:complete len:578 hit:XP_002440887.1 TRINITY_DN34322_c0_g1_i7:241-1974(+)	328.263	66	33	360	28	1	577	60.9	5.15	1526.75	33
139	TRINITY_DN3421_c0_g1_i4_orf1	ORF type:complete len:984 hit:XP_002456939.1 TRINITY_DN3421_c0_g1_i4:493-3444(-)	327.241	60	47	194	47	1	983	107.7	6.05	704.93	47
140	TRINITY_DN12481_c0_g1_i1_orf1	ORF type:complete len:951 hit:XP_002461165.1 TRINITY_DN12481_c0_g1_i1:337-3189(+)	327.008	53	52	259	52	1	950	108.8	6.33	795.99	52
141	TRINITY_DN6765_c0_g1_i1_orf1	ORF type:complete len:878 hit:ONM13945.1 TRINITY_DN6765_c0_g1_i1:3055-5688(+)	326.119	69	55	171	55	1	877	99.8	4.73	551.42	55
142	TRINITY_DN1777_c0_g1_i7_orf1	ORF type:5prime_partial len:566 hit:XP_002460433.1 TRINITY_DN1777_c0_g1_i7:4-1701(+)	326.038	61	37	534	9	1	566	65.4	5.34	1994.63	37
143	TRINITY_DN4064_c0_g1_i4_orf1	ORF type:3prime_partial len:1161 hit:XP_021318465.1 TRINITY_DN4064_c0_g1_i4:300-3782(-)	325.578	40	40	184	22	1	1160	130.6	7.64	662.82	40
144	TRINITY_DN2986_c0_g2_i3_orf1	ORF type:complete len:1006 hit:XP_002443089.1 TRINITY_DN2986_c0_g2_i3:454-3471(+)	325.331	49	41	195	37	1	1005	109.6	6.6	683.05	41
145	TRINITY_DN9129_c0_g2_i2_orf1	ORF type:3prime_partial len:503 hit:XP_002468288.1 TRINITY_DN9129_c0_g2_i2:610-2118(-)	325.169	62	26	319	25	1	502	55.2	5.48	1317.96	26
146	TRINITY_DN3233_c0_g1_i7_orf1	ORF type:complete len:664 hit:AGT16206.1 TRINITY_DN3233_c0_g1_i7:127-2118(+)	325.089	63	39	341	37	1	663	73.1	5.19	1179.13	39
147	TRINITY_DN7180_c1_g2_i1_orf1	ORF type:complete len:965 hit:XP_002444204.1 TRINITY_DN7180_c1_g2_i1:144-3038(-)	323.888	59	52	469	18	1	964	110.2	6.11	1339.69	52
148	TRINITY_DN1285_c0_g1_i1_orf1	ORF type:complete len:635 hit:XP_002455030.1 TRINITY_DN1285_c0_g1_i1:199-2103(+)	322.463	59	26	661	5	1	634	69.2	6.9	2964.61	26
149	TRINITY_DN16464_c0_g1_i2_orf1	ORF type:complete len:2163 hit:XP_002458326.1 TRINITY_DN16464_c0_g1_i2:417-6905(+)	321.727	38	65	177	65	1	2162	236.6	6.84	533.25	65
150	TRINITY_DN1802_c0_g1_i1_orf1	ORF type:complete len:844 hit:XP_002439385.1 TRINITY_DN1802_c0_g1_i1:205-2736(+)	321.344	57	43	244	20	1	843	93.1	5.17	852.2	43
151	TRINITY_DN10045_c0_g2_i2_orf1	ORF type:complete len:831 hit:AGT16902.1 TRINITY_DN10045_c0_g2_i2:352-2844(-)	321.159	57	36	322	26	1	830	93.4	5.5	972.23	36
152	TRINITY_DN10004_c1_g2_i2_orf1	ORF type:complete len:797 hit:XP_002455040.1 TRINITY_DN10004_c1_g2_i2:151-2541(+)	321.138	64	43	174	39	1	796	90.3	6.67	629.2	43
153	TRINITY_DN589_c0_g1_i2_orf1	ORF type:complete len:356 hit:XP_002458944.1 TRINITY_DN589_c0_g1_i2:339-1406(-)	320.541	78	29	380	18	1	355	38.5	7.61	1465.45	29
154	TRINITY_DN7_c0_g2_i18_orf1	ORF type:complete len:549 hit:XP_021304579.1 TRINITY_DN7_c0_g2_i18:250-1896(+)	319.057	59	26	302	22	1	548	59.3	7.09	1321.84	26
155	TRINITY_DN3431_c0_g1_i2_orf1	ORF type:complete len:621 hit:XP_002462509.1 TRINITY_DN3431_c0_g1_i2:128-1990(+)	318.933	84	37	229	6	1	620	67.7	5.6	786.93	37
156	TRINITY_DN535_c0_g1_i6_orf1	ORF type:complete len:926 hit:XP_002450102.1 TRINITY_DN535_c0_g1_i6:29-2806(-)	317.298	48	37	213	18	1	925	102.7	5.68	754.65	37
157	TRINITY_DN17347_c0_g3_i2_orf1	ORF type:complete len:877 hit:XP_021320695.1 TRINITY_DN17347_c0_g3_i2:175-2805(+)	316.909	58	46	227	45	1	876	98.2	5.15	755.19	46
158	TRINITY_DN9356_c0_g1_i1_orf1	ORF type:complete len:486 hit:AGT16642.1 TRINITY_DN9356_c0_g1_i1:411-1868(-)	316.892	64	25	426	25	1	485	53.2	5.9	1647.34	25
159	TRINITY_DN685_c0_g1_i9_orf1	ORF type:complete len:359 hit:AFO59573.1 TRINITY_DN685_c0_g1_i9:2619-3695(+)	316.722	72	27	435	11	1	358	39.7	7.3	1561.65	27
160	TRINITY_DN5963_c0_g1_i1_orf1	ORF type:3prime_partial len:694 hit:XP_002446361.2 TRINITY_DN5963_c0_g1_i1:289-2370(-)	315.786	54	33	245	27	1	693	77.5	6.64	852.92	33
161	TRINITY_DN4299_c0_g2_i2_orf1	ORF type:complete len:1057 hit:XP_002445119.1 TRINITY_DN4299_c0_g2_i2:162-3332(+)	313.805	44	45	195	40	1	1056	120	6.51	705.34	45
162	TRINITY_DN34322_c0_g1_i1_orf1	ORF type:complete len:525 hit:XP_002440887.1 TRINITY_DN34322_c0_g1_i1:531-2105(+)	313.273	68	30	348	25	1	524	55.6	4.92	1490.55	30
163	TRINITY_DN62893_c0_g1_i1_orf1	ORF type:3prime_partial len:509 hit:XP_002447429.1 TRINITY_DN62893_c0_g1_i1:228-1754(+)	312.212	65	25	387	25	1	508	54.5	4.97	1431.41	25
164	TRINITY_DN12481_c0_g1_i5_orf1	ORF type:complete len:991 hit:XP_002461165.1 TRINITY_DN12481_c0_g1_i5:347-3319(+)	311.239	47	47	248	47	1	990	113.6	7.08	779.92	47
165	TRINITY_DN1777_c0_g1_i5_orf1	ORF type:5prime_partial len:566 hit:XP_002460433.1 TRINITY_DN1777_c0_g1_i5:69-1766(+)	310.388	61	37	534	9	1	566	65.4	5.34	1988.41	37
166	TRINITY_DN1366_c0_g1_i2_orf1	ORF type:complete len:531 hit:XP_002440631.1 TRINITY_DN1366_c0_g1_i2:787-2379(-)	309.947	67	23	157	20	1	530	58.2	5.36	724.28	23
167	TRINITY_DN10490_c0_g2_i4_orf1	ORF type:3prime_partial len:424 hit:AGT16432.1 TRINITY_DN10490_c0_g2_i4:518-1789(-)	309.44	74	24	363	24	1	423	45.4	5.14	1500.27	24
168	TRINITY_DN16471_c0_g1_i3_orf1	ORF type:complete len:1288 hit:XP_002436707.1 TRINITY_DN16471_c0_g1_i3:264-4127(-)	308.73	46	53	153	53	1	1287	141.4	6.61	515.29	53
169	TRINITY_DN2134_c1_g2_i1_orf1	ORF type:3prime_partial len:934 hit:PWZ58049.1 TRINITY_DN2134_c1_g2_i1:1014-3815(-)	307.566	50	32	158	30	1	933	102.4	4.93	596.54	32
170	TRINITY_DN39251_c0_g2_i1_orf1	ORF type:complete len:990 hit:XP_002439481.1 TRINITY_DN39251_c0_g2_i1:165-3134(+)	307.156	54	43	179	43	1	989	109.6	6.8	584.62	43
171	TRINITY_DN9151_c0_g1_i1_orf1	ORF type:complete len:1161 hit:XP_021307517.1 TRINITY_DN9151_c0_g1_i1:1430-4912(-)	306.809	48	45	193	1	1	1160	124.6	7.01	641.65	45
172	TRINITY_DN1591_c0_g2_i1_orf1	ORF type:complete len:945 hit:XP_002467980.1 TRINITY_DN1591_c0_g2_i1:113-2947(+)	306.524	52	36	205	36	1	944	104.5	6.34	744.5	36
173	TRINITY_DN3243_c0_g1_i4_orf1	ORF type:complete len:426 hit:KXG36157.1 TRINITY_DN3243_c0_g1_i4:119-1396(+)	304.659	73	24	585	24	1	425	47	5.3	2308.61	24
174	TRINITY_DN4058_c0_g1_i3_orf1	ORF type:complete len:1016 hit:XP_004958820.1 TRINITY_DN4058_c0_g1_i3:369-3416(-)	304.634	49	39	266	26	1	1015	114.5	7.23	985.84	39
175	TRINITY_DN4058_c0_g1_i12_orf1	ORF type:complete len:1016 hit:XP_004958820.1 TRINITY_DN4058_c0_g1_i12:327-3374(-)	304.634	49	39	266	26	1	1015	114.6	7.23	985.84	39
176	TRINITY_DN14617_c0_g1_i1_orf1	ORF type:3prime_partial len:391 hit:XP_021318665.1 TRINITY_DN14617_c0_g1_i1:1-1173(+)	304.446	76	25	975	17	1	390	41.4	7.72	4290.17	25
177	TRINITY_DN43239_c0_g1_i1_orf1	ORF type:complete len:978 hit:PWZ05595.1 TRINITY_DN43239_c0_g1_i1:309-3242(-)	304.081	54	49	232	44	1	977	108.9	7.31	813.3	49
178	TRINITY_DN604_c0_g2_i1_orf1	ORF type:complete len:460 hit:XP_021315240.1 TRINITY_DN604_c0_g2_i1:418-1797(+)	303.189	64	26	462	26	1	459	50.3	8.29	1720.55	26
179	TRINITY_DN685_c0_g1_i8_orf1	ORF type:complete len:356 hit:AFO59573.1 TRINITY_DN685_c0_g1_i8:2631-3698(+)	302.236	68	24	401	10	1	355	39	7.27	1478.9	24
180	TRINITY_DN12106_c0_g1_i4_orf1	ORF type:internal len:2299 hit:XP_021309922.1 TRINITY_DN12106_c0_g1_i4:2-6898(+)	301.605	37	64	135	40	1	2299	245.6	4.98	424.25	64
181	TRINITY_DN2872_c0_g1_i7_orf1	ORF type:complete len:357 hit:AAW21273.1 TRINITY_DN2872_c0_g1_i7:130-1200(+)	299.948	69	17	579	6	1	356	39.2	5.73	2371.14	17
182	TRINITY_DN10748_c0_g1_i1_orf1	ORF type:complete len:882 hit:XP_002451774.1 TRINITY_DN10748_c0_g1_i1:327-2972(-)	299.582	50	40	289	39	1	881	98.6	5.48	1012.78	40
183	TRINITY_DN16670_c0_g1_i1_orf1	ORF type:complete len:460 hit:NP_001105755.1 TRINITY_DN16670_c0_g1_i1:374-1753(-)	299.57	85	38	276	35	1	459	51.4	5.47	931.09	38
184	TRINITY_DN16670_c0_g1_i7_orf1	ORF type:complete len:516 hit:ACN36016.1 TRINITY_DN16670_c0_g1_i7:374-1921(-)	299.57	76	38	276	35	1	515	57.1	5.15	931.09	38
185	TRINITY_DN13166_c1_g1_i1_orf1	ORF type:complete len:1156 hit:AQK54639.1 TRINITY_DN13166_c1_g1_i1:397-3864(+)	299.464	43	55	205	55	1	1155	132.2	5.29	654.4	55
186	TRINITY_DN10694_c0_g1_i15_orf1	ORF type:complete len:431 hit:XP_021311469.1 TRINITY_DN10694_c0_g1_i15:781-2073(-)	298.465	71	28	290	21	1	430	47	5.8	1112.8	28
187	TRINITY_DN6960_c0_g1_i11_orf1	ORF type:complete len:579 hit:XP_002467709.1 TRINITY_DN6960_c0_g1_i11:203-1939(-)	298.242	69	34	288	23	1	578	64.1	4.87	1085.86	34
188	TRINITY_DN6960_c0_g1_i8_orf1	ORF type:complete len:579 hit:XP_002467709.1 TRINITY_DN6960_c0_g1_i8:199-1935(-)	298.242	69	34	288	23	1	578	64.2	4.92	1085.86	34
189	TRINITY_DN3665_c0_g2_i4_orf1	ORF type:complete len:402 hit:XP_021305648.1 TRINITY_DN3665_c0_g2_i4:293-1498(-)	297.875	80	30	675	11	1	401	42.3	6.61	2707.99	30
190	TRINITY_DN14735_c0_g1_i1_orf1	ORF type:3prime_partial len:587 hit:PWZ56160.1 TRINITY_DN14735_c0_g1_i1:361-2121(-)	295.948	53	32	183	32	1	586	65.4	5.59	709.09	32
191	TRINITY_DN4632_c0_g2_i3_orf1	ORF type:5prime_partial len:865 hit:AYQ96197.1 TRINITY_DN4632_c0_g2_i3:3992-6586(+)	295.629	55	44	232	37	1	865	98.3	7.03	783.16	44
192	TRINITY_DN22379_c0_g1_i7_orf1	ORF type:3prime_partial len:565 hit:XP_008668774.1 TRINITY_DN22379_c0_g1_i7:2-1696(+)	295.577	68	27	323	26	1	564	58.6	5.8	1171.48	27
193	TRINITY_DN11415_c0_g2_i3_orf1	ORF type:complete len:1127 hit:XP_002465540.1 TRINITY_DN11415_c0_g2_i3:620-4000(-)	295.265	44	40	179	30	1	1126	124.6	7.12	596.12	40
194	TRINITY_DN13926_c0_g1_i5_orf1	ORF type:5prime_partial len:614 hit:XP_002465901.1 TRINITY_DN13926_c0_g1_i5:1-1842(-)	294.547	51	24	291	20	1	614	65.7	7.71	1134.86	24
195	TRINITY_DN7721_c0_g1_i11_orf1	ORF type:complete len:512 hit:XP_021321761.1 TRINITY_DN7721_c0_g1_i11:999-2534(-)	292.578	74	28	226	28	1	511	56.3	8.51	845.65	28
196	TRINITY_DN45713_c0_g1_i3_orf1	ORF type:complete len:603 hit:AVY91797.1 TRINITY_DN45713_c0_g1_i3:216-2024(+)	292.161	66	35	245	22	1	602	64	6.04	825.78	35
197	TRINITY_DN3172_c0_g2_i2_orf1	ORF type:5prime_partial len:756 hit:XP_021318854.1 TRINITY_DN3172_c0_g2_i2:1-2268(-)	292.106	39	25	225	2	1	756	82.2	5.83	901.05	25
198	TRINITY_DN6407_c0_g1_i11_orf1	ORF type:complete len:909 hit:XP_021314414.1 TRINITY_DN6407_c0_g1_i11:214-2940(-)	291.034	55	39	231	36	1	908	102.8	6.87	822.01	39
199	TRINITY_DN1285_c0_g1_i2_orf1	ORF type:complete len:635 hit:XP_002455030.1 TRINITY_DN1285_c0_g1_i2:199-2103(+)	290.816	51	25	606	2	1	634	69.5	6.76	2501.06	25
200	TRINITY_DN11850_c0_g2_i2_orf1	ORF type:complete len:1062 hit:XP_002465447.1 TRINITY_DN11850_c0_g2_i2:276-3461(-)	290.317	46	41	159	33	1	1061	115.3	5.45	597.62	41
201	TRINITY_DN1742_c0_g1_i5_orf1	ORF type:3prime_partial len:811 hit:XP_002445994.2 TRINITY_DN1742_c0_g1_i5:536-2968(+)	289.938	47	30	237	3	1	810	88.3	6.11	805.78	30
202	TRINITY_DN1838_c1_g1_i3_orf1	ORF type:complete len:408 hit:NP_001149223.1 TRINITY_DN1838_c1_g1_i3:346-1569(-)	289.779	68	21	573	21	1	407	45	6.54	2297.97	21
203	TRINITY_DN3947_c0_g1_i5_orf1	ORF type:complete len:1175 hit:XP_021304963.1 TRINITY_DN3947_c0_g1_i5:214-3738(-)	289.766	45	49	159	11	1	1174	133.1	6.47	505.02	49
204	TRINITY_DN27563_c0_g1_i2_orf1	ORF type:complete len:506 hit:XP_002444357.1 TRINITY_DN27563_c0_g1_i2:160-1677(+)	289.36	79	23	206	15	1	505	54.9	5.31	918.36	23
205	TRINITY_DN685_c0_g1_i14_orf1	ORF type:complete len:359 hit:AFO59573.1 TRINITY_DN685_c0_g1_i14:2619-3695(+)	289.344	57	23	322	7	1	358	39.7	8.13	1235.67	23
206	TRINITY_DN526_c0_g1_i2_orf1	ORF type:complete len:1219 hit:XP_021311582.1 TRINITY_DN526_c0_g1_i2:205-3861(+)	289.154	52	51	192	0	0	1218	136.3	6.92	637.67	51
207	TRINITY_DN18926_c3_g3_i1_orf1	ORF type:complete len:2266 hit:AGT16340.1 TRINITY_DN18926_c3_g3_i1:307-7104(+)	288.464	36	67	170	58	1	2265	252.8	6.3	503.16	67
208	TRINITY_DN2276_c0_g1_i4_orf1	ORF type:complete len:639 hit:XP_021303627.1 TRINITY_DN2276_c0_g1_i4:366-2282(-)	287.723	67	34	168	1	1	638	69.4	4.59	582.1	34
209	TRINITY_DN13384_c0_g1_i2_orf1	ORF type:complete len:354 hit:XP_002443063.1 TRINITY_DN13384_c0_g1_i2:284-1345(-)	286.605	76	19	213	8	1	353	38.9	6.13	819.99	19
210	TRINITY_DN4731_c0_g1_i9_orf1	ORF type:complete len:1127 hit:XP_002463071.1 TRINITY_DN4731_c0_g1_i9:254-3634(+)	285.784	46	37	179	32	1	1126	123.3	4.93	687.62	37
211	TRINITY_DN10361_c1_g1_i2_orf1	ORF type:complete len:402 hit:OQU80374.1 TRINITY_DN10361_c1_g1_i2:729-1934(+)	285.147	70	23	200	23	1	401	43.9	4.74	734.43	23
212	TRINITY_DN5606_c0_g1_i4_orf1	ORF type:complete len:3138 hit:XP_021315401.1 TRINITY_DN5606_c0_g1_i4:323-9736(+)	284.498	23	53	119	53	1	3137	344.3	4.09	412.83	53
213	TRINITY_DN40431_c0_g1_i1_orf1	ORF type:complete len:732 hit:AGT16175.1 TRINITY_DN40431_c0_g1_i1:468-2663(-)	283.663	57	32	117	32	1	731	79.7	4.67	480.71	32
214	TRINITY_DN4632_c0_g1_i1_orf1	ORF type:3prime_partial len:832 hit:NP_001105515.1 TRINITY_DN4632_c0_g1_i1:1074-3569(+)	282.719	52	37	251	23	1	831	93.3	6.55	814.38	37
215	TRINITY_DN16464_c0_g1_i5_orf1	ORF type:complete len:1867 hit:XP_002458326.1 TRINITY_DN16464_c0_g1_i5:1790-7390(+)	281.704	39	59	161	59	1	1866	204.2	6.73	480.48	59
216	TRINITY_DN526_c0_g1_i3_orf1	ORF type:complete len:1219 hit:XP_021311582.1 TRINITY_DN526_c0_g1_i3:184-3840(+)	280.972	52	51	178	15	1	1218	136.2	6.9	599	51
217	TRINITY_DN20348_c0_g2_i4_orf1	ORF type:complete len:909 hit:AWY10657.1 TRINITY_DN20348_c0_g2_i4:207-2933(+)	280.77	58	47	184	47	1	908	103.8	6.71	623.3	47
218	TRINITY_DN7180_c0_g1_i3_orf1	ORF type:internal len:628 hit:XP_002451855.1 TRINITY_DN7180_c0_g1_i3:1-1884(-)	280.574	64	36	377	23	1	628	71.7	6.8	1250.36	36
219	TRINITY_DN3431_c0_g1_i4_orf1	ORF type:complete len:567 hit:XP_002462509.1 TRINITY_DN3431_c0_g1_i4:128-1828(+)	280.402	79	32	192	1	1	566	61.8	6.28	674.84	32
220	TRINITY_DN2276_c0_g1_i5_orf1	ORF type:complete len:632 hit:XP_021303627.1 TRINITY_DN2276_c0_g1_i5:366-2261(-)	280.27	66	33	163	1	1	631	68.8	4.6	565.09	33
221	TRINITY_DN8344_c0_g1_i4_orf1	ORF type:3prime_partial len:409 hit:XP_004960412.1 TRINITY_DN8344_c0_g1_i4:258-1484(-)	280.054	72	20	300	10	1	408	44.3	6.02	1324.36	20
222	TRINITY_DN39297_c0_g1_i4_orf1	ORF type:complete len:1614 hit:XP_021314855.1 TRINITY_DN39297_c0_g1_i4:170-5011(+)	279.353	40	53	153	53	1	1613	181.7	5.92	512.26	53
223	TRINITY_DN5606_c0_g1_i6_orf1	ORF type:complete len:3130 hit:XP_021315401.1 TRINITY_DN5606_c0_g1_i6:323-9712(+)	278.942	22	52	116	52	1	3129	343.5	4.09	402.08	52
224	TRINITY_DN12181_c1_g1_i4_orf1	ORF type:complete len:401 hit:XP_021307052.1 TRINITY_DN12181_c1_g1_i4:224-1426(+)	278.595	74	25	707	17	1	400	42.1	7.75	2809.75	25
225	TRINITY_DN31940_c0_g1_i5_orf1	ORF type:complete len:594 hit:XP_002463656.1 TRINITY_DN31940_c0_g1_i5:366-2147(-)	277.897	66	33	228	33	1	593	66.4	6.25	760.25	33
226	TRINITY_DN138_c0_g1_i1_orf1	ORF type:3prime_partial len:480 hit:NP_001183318.2 TRINITY_DN138_c0_g1_i1:236-1675(-)	277.549	72	25	245	15	1	479	50.4	6.71	982.14	25
227	TRINITY_DN11044_c0_g1_i5_orf1	ORF type:complete len:389 hit:XP_002450383.1 TRINITY_DN11044_c0_g1_i5:2418-3584(-)	277.184	66	25	553	10	1	388	41.9	6.07	2110.79	25
228	TRINITY_DN19069_c0_g2_i3_orf1	ORF type:complete len:501 hit:XP_002439528.2 TRINITY_DN19069_c0_g2_i3:304-1806(-)	275.564	59	28	220	27	1	500	52.5	8.95	842.39	28
229	TRINITY_DN11995_c0_g1_i4_orf1	ORF type:complete len:1365 hit:XP_021302912.1 TRINITY_DN11995_c0_g1_i4:72-4166(+)	274.729	36	35	136	35	1	1364	146.6	4.59	497.61	35
230	TRINITY_DN94554_c0_g1_i4_orf1	ORF type:complete len:499 hit:AGT16863.1 TRINITY_DN94554_c0_g1_i4:384-1880(+)	273.025	75	28	251	28	1	498	53.2	7.2	868.69	28
231	TRINITY_DN7180_c0_g1_i5_orf1	ORF type:internal len:556 hit:XP_002451855.1 TRINITY_DN7180_c0_g1_i5:1-1668(-)	272.277	69	33	359	23	1	556	63.1	6.54	1201.05	33
232	TRINITY_DN3449_c0_g1_i6_orf1	ORF type:complete len:448 hit:XP_002460859.1 TRINITY_DN3449_c0_g1_i6:309-1652(-)	271.372	61	27	624	9	1	447	49.2	9.07	2587.75	27
233	TRINITY_DN3914_c0_g2_i5_orf1	ORF type:complete len:1223 hit:XP_021315600.1 TRINITY_DN3914_c0_g2_i5:265-3933(+)	270.157	41	47	189	47	1	1222	133.7	5.77	639.44	47
234	TRINITY_DN3681_c1_g2_i7_orf1	ORF type:complete len:648 hit:XP_021302681.1 TRINITY_DN3681_c1_g2_i7:118-2061(+)	268.924	60	31	146	31	1	647	71.7	5.63	566.24	31
235	TRINITY_DN2054_c0_g4_i1_orf1	ORF type:complete len:509 hit:NP_043049.1 TRINITY_DN2054_c0_g4_i1:364-1890(+)	268.878	39	19	1210	19	1	508	56.1	6.54	5854.58	19
236	TRINITY_DN5339_c0_g1_i6_orf1	ORF type:complete len:1090 hit:XP_002453751.2 TRINITY_DN5339_c0_g1_i6:92-3361(+)	268.731	51	55	159	52	1	1089	122.3	7.44	464.25	55
237	TRINITY_DN68778_c0_g1_i1_orf1	ORF type:complete len:799 hit:XP_002454841.2 TRINITY_DN68778_c0_g1_i1:9-2405(+)	268.229	53	34	173	33	1	798	89.1	6.25	658.1	34
238	TRINITY_DN39477_c0_g1_i2_orf1	ORF type:complete len:391 hit:XP_002452579.1 TRINITY_DN39477_c0_g1_i2:180-1352(+)	266.94	62	24	259	19	1	390	42.6	8	966	24
239	TRINITY_DN8254_c0_g1_i10_orf1	ORF type:internal len:275 hit:AAP34174.1 TRINITY_DN8254_c0_g1_i10:137-961(+)	266.888	72	14	998	13	1	275	31	4.98	4351.16	14
240	TRINITY_DN14822_c2_g1_i4_orf1	ORF type:complete len:383 hit:XP_002456647.1 TRINITY_DN14822_c2_g1_i4:282-1430(+)	266.756	64	22	620	22	1	382	41.3	6.19	2019.57	22
241	TRINITY_DN153_c0_g2_i1_orf1	ORF type:3prime_partial len:619 hit:PWZ04817.1 TRINITY_DN153_c0_g2_i1:2-1858(+)	266.611	57	26	176	10	1	618	68.9	5.12	688.79	26
242	TRINITY_DN94554_c0_g1_i1_orf1	ORF type:complete len:487 hit:AGT16863.1 TRINITY_DN94554_c0_g1_i1:384-1844(+)	266.263	75	27	241	27	1	486	51.9	7.18	832.98	27
243	TRINITY_DN270_c1_g1_i13_orf1	ORF type:complete len:1018 hit:XP_021318116.1 TRINITY_DN270_c1_g1_i13:353-3406(+)	265.494	37	33	189	1	1	1017	108.5	5.26	642.5	33
244	TRINITY_DN13126_c0_g1_i10_orf1	ORF type:complete len:809 hit:AQK80922.1 TRINITY_DN13126_c0_g1_i10:66-2492(+)	265.043	49	44	232	43	1	808	92.8	5.02	711.87	44
245	TRINITY_DN3982_c0_g4_i1_orf1	ORF type:complete len:620 hit:XP_021309515.1 TRINITY_DN3982_c0_g4_i1:392-2251(-)	264.955	58	24	231	24	1	619	68	6.54	846.84	24
246	TRINITY_DN3982_c0_g4_i2_orf1	ORF type:complete len:602 hit:XP_021309515.1 TRINITY_DN3982_c0_g4_i2:392-2197(-)	264.955	60	24	231	24	1	601	66.2	6.3	846.84	24
247	TRINITY_DN13717_c1_g1_i5_orf1	ORF type:complete len:1370 hit:XP_002438580.2 TRINITY_DN13717_c1_g1_i5:292-4401(+)	264.037	43	52	163	8	1	1369	153.7	6.61	455.93	52
248	TRINITY_DN12816_c0_g1_i5_orf1	ORF type:complete len:479 hit:XP_021308958.1 TRINITY_DN12816_c0_g1_i5:318-1754(+)	263.974	65	26	253	26	1	478	53.4	7.91	856.92	26
249	TRINITY_DN2368_c0_g1_i6_orf1	ORF type:3prime_partial len:581 hit:XP_021312641.1 TRINITY_DN2368_c0_g1_i6:341-2083(-)	263.872	51	22	232	18	1	580	64.1	5.91	864.54	22
250	TRINITY_DN3554_c0_g2_i9_orf1	ORF type:complete len:363 hit:AAQ67347.1 TRINITY_DN3554_c0_g2_i9:293-1381(-)	263.427	72	20	255	20	1	362	39.5	5.43	991.81	20
251	TRINITY_DN36090_c0_g2_i1_orf1	ORF type:3prime_partial len:878 hit:XP_021312129.1 TRINITY_DN36090_c0_g2_i1:299-2932(+)	263.426	53	31	150	28	1	877	96.3	6.8	556.89	31
252	TRINITY_DN1157_c0_g1_i6_orf1	ORF type:complete len:1382 hit:XP_002447314.1 TRINITY_DN1157_c0_g1_i6:303-4448(-)	262.225	39	43	130	43	1	1381	152.1	6.05	437.93	43
253	TRINITY_DN18547_c0_g1_i2_orf1	ORF type:complete len:553 hit:XP_002463987.1 TRINITY_DN18547_c0_g1_i2:166-1824(+)	261.782	53	28	237	28	1	552	61.8	6.15	820.88	28
254	TRINITY_DN1122_c1_g1_i2_orf1	ORF type:complete len:353 hit:XP_002463222.1 TRINITY_DN1122_c1_g1_i2:851-1909(-)	260.873	72	16	415	6	1	352	37.1	5.92	1672.02	16
255	TRINITY_DN3432_c0_g1_i31_orf1	ORF type:3prime_partial len:594 hit:PWZ08074.1 TRINITY_DN3432_c0_g1_i31:281-2062(-)	260.82	60	29	164	29	1	593	65.5	6.92	654.76	29
256	TRINITY_DN7865_c0_g1_i2_orf1	ORF type:complete len:889 hit:PWZ14880.1 TRINITY_DN7865_c0_g1_i2:252-2918(-)	260.528	52	40	143	30	1	888	98.4	5.11	517.54	40
257	TRINITY_DN12481_c0_g1_i9_orf1	ORF type:3prime_partial len:835 hit:XP_002461165.1 TRINITY_DN12481_c0_g1_i9:460-2964(+)	260.487	46	38	219	38	1	834	96.2	7.28	698.47	38
258	TRINITY_DN7026_c0_g1_i7_orf1	ORF type:complete len:405 hit:XP_021308932.1 TRINITY_DN7026_c0_g1_i7:369-1583(+)	259.525	67	24	222	24	1	404	44.5	10.49	833.54	24
259	TRINITY_DN270_c1_g1_i11_orf1	ORF type:complete len:1012 hit:XP_021318116.1 TRINITY_DN270_c1_g1_i11:366-3401(+)	258.898	37	33	194	1	1	1011	107.8	5.22	672.34	33
260	TRINITY_DN52884_c0_g1_i1_orf1	ORF type:complete len:609 hit:AFO64345.1 TRINITY_DN52884_c0_g1_i1:172-1998(+)	258.814	58	28	173	27	1	608	65.9	7.64	623.4	28
261	TRINITY_DN5824_c0_g1_i9_orf1	ORF type:3prime_partial len:477 hit:OQU76995.1 TRINITY_DN5824_c0_g1_i9:617-2047(-)	258.792	64	27	413	3	1	476	53.2	5.82	1444.13	27
262	TRINITY_DN7341_c0_g2_i21_orf1	ORF type:3prime_partial len:343 hit:XP_002454700.1 TRINITY_DN7341_c0_g2_i21:413-1441(-)	258.488	69	16	258	15	1	342	36.3	5.57	1000.57	16
263	TRINITY_DN7052_c0_g2_i5_orf1	ORF type:complete len:505 hit:XP_002457199.1 TRINITY_DN7052_c0_g2_i5:135-1649(+)	258.287	72	25	247	23	1	504	53.8	6.55	997.61	25
264	TRINITY_DN15321_c0_g1_i1_orf1	ORF type:3prime_partial len:397 hit:XP_021315754.1 TRINITY_DN15321_c0_g1_i1:294-1484(-)	258.281	76	21	304	6	1	396	44.3	5.74	1310.56	21
265	TRINITY_DN24_c0_g1_i6_orf1	ORF type:complete len:473 hit:XP_021314179.1 TRINITY_DN24_c0_g1_i6:189-1607(+)	258.19	63	21	186	21	1	472	52.4	7.37	704.47	21
266	TRINITY_DN2030_c0_g1_i5_orf1	ORF type:complete len:692 hit:XP_002466125.1 TRINITY_DN2030_c0_g1_i5:273-2348(-)	257.906	58	24	168	23	1	691	74.1	5.81	708.41	24
267	TRINITY_DN1952_c0_g1_i1_orf1	ORF type:complete len:333 hit:XP_002467079.1 TRINITY_DN1952_c0_g1_i1:101-1099(+)	257.789	75	19	391	19	1	332	35.4	6.09	1596.95	19
268	TRINITY_DN13239_c0_g1_i3_orf1	ORF type:complete len:914 hit:XP_002436793.1 TRINITY_DN13239_c0_g1_i3:401-3142(-)	257.571	58	46	143	30	1	913	99.5	9.1	451.93	46
269	TRINITY_DN13588_c0_g1_i2_orf1	ORF type:complete len:1474 hit:XP_002468247.1 TRINITY_DN13588_c0_g1_i2:663-5084(-)	257.443	37	48	134	48	1	1473	161	6.42	459.57	48
270	TRINITY_DN108_c0_g1_i8_orf1	ORF type:complete len:1065 hit:XP_021304621.1 TRINITY_DN108_c0_g1_i8:254-3448(+)	256.586	44	40	170	22	1	1064	122.2	5.6	558.66	40
271	TRINITY_DN108_c0_g1_i3_orf1	ORF type:complete len:1072 hit:XP_002463478.1 TRINITY_DN108_c0_g1_i3:252-3467(+)	256.586	44	40	170	22	1	1071	122.9	5.6	558.66	40
272	TRINITY_DN8425_c0_g1_i4_orf1	ORF type:complete len:1129 hit:XP_008667827.1 TRINITY_DN8425_c0_g1_i4:233-3619(+)	256.57	40	36	171	36	1	1128	121.7	5.48	644.74	36
273	TRINITY_DN5824_c0_g2_i2_orf1	ORF type:complete len:411 hit:XP_002451536.1 TRINITY_DN5824_c0_g2_i2:484-1716(-)	256.37	74	27	410	3	1	410	46.6	5.59	1427.76	27
274	TRINITY_DN16590_c0_g1_i5_orf1	ORF type:complete len:529 hit:XP_021312861.1 TRINITY_DN16590_c0_g1_i5:137-1723(+)	256.266	72	27	130	24	1	528	57.9	5.33	545.53	27
275	TRINITY_DN477_c1_g1_i2_orf1	ORF type:complete len:1106 hit:XP_002442151.1 TRINITY_DN477_c1_g1_i2:574-3891(-)	256.246	43	43	136	22	1	1105	129.7	6.13	479.49	43
276	TRINITY_DN4125_c0_g1_i5_orf1	ORF type:3prime_partial len:568 hit:XP_002445174.1 TRINITY_DN4125_c0_g1_i5:1790-3493(+)	256.141	56	26	270	19	1	567	61.9	6.13	942.76	26
277	TRINITY_DN7026_c0_g1_i10_orf1	ORF type:complete len:405 hit:XP_021308932.1 TRINITY_DN7026_c0_g1_i10:105-1319(+)	255.94	64	23	220	23	1	404	44.5	10.49	828.28	23
278	TRINITY_DN10678_c1_g1_i1_orf1	ORF type:complete len:913 hit:AEK76075.1 TRINITY_DN10678_c1_g1_i1:312-3050(+)	255.83	47	34	130	32	1	912	100.9	6.16	465.45	34
279	TRINITY_DN2276_c0_g1_i10_orf1	ORF type:complete len:644 hit:XP_021303627.1 TRINITY_DN2276_c0_g1_i10:366-2297(-)	255.688	66	30	149	3	1	643	70	4.55	523.93	30
280	TRINITY_DN16177_c0_g2_i8_orf1	ORF type:complete len:609 hit:AVY91689.1 TRINITY_DN16177_c0_g2_i8:78-1904(+)	254.696	63	26	222	26	1	608	66	6.49	864.69	26
281	TRINITY_DN4179_c0_g1_i1_orf1	ORF type:complete len:1124 hit:XP_021302995.1 TRINITY_DN4179_c0_g1_i1:395-3766(-)	254.473	49	37	140	37	1	1123	124.3	5.77	492.16	37
282	TRINITY_DN4179_c0_g1_i2_orf1	ORF type:complete len:1124 hit:XP_021302995.1 TRINITY_DN4179_c0_g1_i2:1805-5176(-)	254.473	49	37	140	37	1	1123	124.2	5.77	492.16	37
283	TRINITY_DN7603_c0_g1_i6_orf1	ORF type:complete len:427 hit:AGT17202.1 TRINITY_DN7603_c0_g1_i6:325-1605(-)	253.913	76	21	181	21	1	426	46	6.28	696.71	21
284	TRINITY_DN6407_c0_g1_i4_orf1	ORF type:complete len:715 hit:ABF01002.1 TRINITY_DN6407_c0_g1_i4:214-2358(-)	253.332	63	35	207	32	1	714	81.8	6.61	728.02	35
285	TRINITY_DN7500_c0_g1_i1_orf1	ORF type:complete len:1707 hit:XP_021308324.1 TRINITY_DN7500_c0_g1_i1:231-5351(+)	253.205	37	55	142	54	1	1706	189	5.67	421.78	55
286	TRINITY_DN39477_c0_g1_i4_orf1	ORF type:complete len:418 hit:PWZ23591.1 TRINITY_DN39477_c0_g1_i4:180-1433(+)	253.067	55	21	251	16	1	417	45.7	7.97	941.43	21
287	TRINITY_DN109287_c0_g1_i1_orf1	ORF type:complete len:333 hit:AFH40666.1 TRINITY_DN109287_c0_g1_i1:776-1774(-)	252.305	63	20	1301	20	1	332	34.8	5.88	5220.03	20
288	TRINITY_DN3966_c0_g2_i1_orf1	ORF type:3prime_partial len:850 hit:XP_021304642.1 TRINITY_DN3966_c0_g2_i1:4107-6656(-)	250.323	46	41	232	41	1	849	95.4	9.19	699.64	41
289	TRINITY_DN3966_c0_g2_i3_orf1	ORF type:3prime_partial len:852 hit:XP_002438419.1 TRINITY_DN3966_c0_g2_i3:4477-7032(-)	250.323	46	41	232	41	1	851	95.6	9.23	699.64	41
290	TRINITY_DN11569_c0_g1_i3_orf1	ORF type:complete len:623 hit:XP_002462893.2 TRINITY_DN11569_c0_g1_i3:233-2101(+)	249.969	63	31	152	31	1	622	69.4	6.32	553.23	31
291	TRINITY_DN35173_c0_g2_i1_orf1	ORF type:complete len:568 hit:XP_021304536.1 TRINITY_DN35173_c0_g2_i1:368-2071(+)	249.681	66	28	195	28	1	567	62.3	7.4	733.2	28
292	TRINITY_DN826_c0_g1_i2_orf1	ORF type:complete len:494 hit:AGT16310.1 TRINITY_DN826_c0_g1_i2:47-1528(+)	248.898	64	22	295	19	1	493	56.4	7.09	1074.26	22
293	TRINITY_DN26614_c0_g1_i2_orf1	ORF type:5prime_partial len:430 hit:AAB94293.1 TRINITY_DN26614_c0_g1_i2:1-1290(-)	248.684	67	23	357	3	1	430	47	8.1	1195.83	23
294	TRINITY_DN1195_c1_g1_i5_orf1	ORF type:complete len:644 hit:XP_002466673.1 TRINITY_DN1195_c1_g1_i5:196-2127(+)	248.018	55	26	139	25	1	643	71.5	6.33	554.6	26
295	TRINITY_DN8436_c0_g1_i2_orf1	ORF type:3prime_partial len:405 hit:RLN23350.1 TRINITY_DN8436_c0_g1_i2:687-1901(+)	247.848	64	17	257	7	1	404	43.8	6.18	1207.87	17
296	TRINITY_DN691_c0_g1_i6_orf1	ORF type:complete len:810 hit:XP_021302002.1 TRINITY_DN691_c0_g1_i6:448-2877(-)	247.743	51	34	130	27	1	809	90.9	5.27	459.02	34
297	TRINITY_DN6453_c0_g2_i4_orf1	ORF type:complete len:481 hit:AHM10416.1 TRINITY_DN6453_c0_g2_i4:2188-3630(+)	247.39	69	25	294	15	1	480	52.6	6.29	1148.41	25
298	TRINITY_DN2538_c0_g1_i2_orf1	ORF type:complete len:593 hit:XP_002451838.1 TRINITY_DN2538_c0_g1_i2:212-1990(+)	246.778	59	28	159	28	1	592	64.4	8.87	603.9	28
299	TRINITY_DN10960_c0_g1_i4_orf1	ORF type:complete len:727 hit:XP_021316893.1 TRINITY_DN10960_c0_g1_i4:289-2469(+)	246.219	52	27	151	26	1	726	79.9	7.21	569.5	27
300	TRINITY_DN8585_c0_g1_i22_orf1	ORF type:complete len:549 hit:XP_002451006.1 TRINITY_DN8585_c0_g1_i22:258-1904(+)	246.041	72	31	165	31	1	548	58.7	5.49	565.39	31
301	TRINITY_DN1122_c1_g1_i3_orf1	ORF type:complete len:356 hit:AGT17015.1 TRINITY_DN1122_c1_g1_i3:611-1678(-)	245.946	70	15	402	5	1	355	37.1	5.54	1641.98	15
302	TRINITY_DN4731_c0_g1_i5_orf1	ORF type:complete len:1029 hit:XP_002463071.1 TRINITY_DN4731_c0_g1_i5:254-3340(+)	245.778	44	32	160	27	1	1028	112.2	4.91	612.47	32
303	TRINITY_DN24051_c0_g1_i1_orf1	ORF type:complete len:951 hit:XP_021311625.1 TRINITY_DN24051_c0_g1_i1:401-3253(-)	245.769	45	36	160	36	1	950	104.9	5.88	563.73	36
304	TRINITY_DN30290_c0_g1_i2_orf1	ORF type:3prime_partial len:394 hit:XP_002447121.1 TRINITY_DN30290_c0_g1_i2:2-1183(+)	245.603	74	23	213	23	1	393	42.4	7.58	685.72	23
305	TRINITY_DN5329_c0_g2_i2_orf1	ORF type:3prime_partial len:477 hit:ONM38795.1 TRINITY_DN5329_c0_g2_i2:50-1480(+)	245.563	58	16	158	16	1	476	52.6	6.9	725.31	16
306	TRINITY_DN2406_c0_g1_i1_orf1	ORF type:5prime_partial len:524 hit:NP_001350164.1 TRINITY_DN2406_c0_g1_i1:278-1849(+)	245.215	63	28	189	9	1	524	57.6	9.11	721.16	28
307	TRINITY_DN620_c0_g1_i1_orf1	ORF type:complete len:728 hit:XP_002451943.1 TRINITY_DN620_c0_g1_i1:185-2368(+)	245.047	52	28	151	28	1	727	78.6	8.97	528.66	28
308	TRINITY_DN3907_c0_g3_i1_orf1	ORF type:complete len:528 hit:RLM70009.1 TRINITY_DN3907_c0_g3_i1:285-1868(+)	244.907	62	26	297	0	0	527	57.3	7.11	1089.6	26
309	TRINITY_DN1515_c0_g2_i3_orf1	ORF type:3prime_partial len:459 hit:XP_021312414.1 TRINITY_DN1515_c0_g2_i3:2-1378(+)	244.708	58	28	196	12	1	458	50.8	7.24	645.04	28
310	TRINITY_DN13568_c0_g1_i6_orf1	ORF type:3prime_partial len:673 hit:XP_021311097.1 TRINITY_DN13568_c0_g1_i6:303-2321(-)	244.338	51	26	198	0	0	672	76.8	5.82	714.87	26
311	TRINITY_DN6540_c0_g1_i4_orf1	ORF type:complete len:509 hit:XP_002445753.1 TRINITY_DN6540_c0_g1_i4:285-1811(-)	243.871	57	25	175	25	1	508	58	7.33	650.97	25
312	TRINITY_DN3907_c0_g3_i2_orf1	ORF type:complete len:528 hit:XP_002450269.1 TRINITY_DN3907_c0_g3_i2:285-1868(+)	243.773	62	26	295	5	1	527	57.3	7.11	1070.31	26
313	TRINITY_DN10694_c0_g1_i12_orf1	ORF type:complete len:368 hit:XP_021311469.1 TRINITY_DN10694_c0_g1_i12:1437-2540(-)	242.775	70	22	249	20	1	367	40	6.27	976.19	22
314	TRINITY_DN750_c2_g2_i9_orf1	ORF type:3prime_partial len:623 hit:XP_002439367.2 TRINITY_DN750_c2_g2_i9:477-2345(+)	242.341	46	23	413	7	1	622	67.4	5.5	1634.29	23
315	TRINITY_DN750_c2_g2_i2_orf1	ORF type:3prime_partial len:644 hit:XP_002439367.2 TRINITY_DN750_c2_g2_i2:117-2048(+)	242.341	45	23	413	7	1	643	70	6.71	1634.29	23
316	TRINITY_DN750_c2_g2_i7_orf1	ORF type:3prime_partial len:582 hit:XP_002439367.2 TRINITY_DN750_c2_g2_i7:373-2118(+)	242.341	49	23	413	7	1	581	62.7	5.5	1634.29	23
317	TRINITY_DN4539_c0_g3_i1_orf1	ORF type:complete len:898 hit:XP_008660144.1 TRINITY_DN4539_c0_g3_i1:320-3013(-)	241.809	51	35	136	35	1	897	99.3	5.07	486.91	35
318	TRINITY_DN643_c0_g1_i2_orf1	ORF type:5prime_partial len:935 hit:XP_002463993.2 TRINITY_DN643_c0_g1_i2:276-3080(+)	241.742	41	30	150	0	0	935	102.1	5.71	523.83	30
319	TRINITY_DN13852_c0_g1_i2_orf1	ORF type:complete len:564 hit:XP_002438147.1 TRINITY_DN13852_c0_g1_i2:383-2074(-)	241.679	66	28	130	28	1	563	61	6.48	472.2	28
320	TRINITY_DN13852_c0_g1_i1_orf1	ORF type:complete len:559 hit:XP_002438147.1 TRINITY_DN13852_c0_g1_i1:383-2059(-)	241.679	67	28	130	28	1	558	60.6	6.48	472.2	28
321	TRINITY_DN13267_c0_g2_i3_orf1	ORF type:complete len:1019 hit:XP_002449583.1 TRINITY_DN13267_c0_g2_i3:397-3453(-)	241.103	43	37	159	36	1	1018	113.9	6.15	542.74	37
322	TRINITY_DN77_c0_g1_i3_orf1	ORF type:complete len:436 hit:XP_021307873.1 TRINITY_DN77_c0_g1_i3:117-1424(+)	241.051	72	27	311	20	1	435	46.8	5.59	976.59	27
323	TRINITY_DN26614_c0_g1_i1_orf1	ORF type:5prime_partial len:427 hit:AAB94293.1 TRINITY_DN26614_c0_g1_i1:1-1281(-)	240.83	67	22	351	2	1	427	46.7	8.1	1159.31	22
324	TRINITY_DN1398_c0_g1_i3_orf1	ORF type:3prime_partial len:356 hit:XP_002467010.1 TRINITY_DN1398_c0_g1_i3:392-1459(-)	240.78	82	24	199	17	1	355	38.3	9	793.79	24
325	TRINITY_DN1398_c0_g1_i6_orf1	ORF type:complete len:395 hit:XP_002467010.1 TRINITY_DN1398_c0_g1_i6:392-1576(-)	240.78	74	24	199	17	1	394	42.1	9.07	793.79	24
326	TRINITY_DN2616_c0_g1_i11_orf1	ORF type:complete len:747 hit:XP_002454137.1 TRINITY_DN2616_c0_g1_i11:272-2512(+)	240.179	51	33	159	33	1	746	82.2	5.94	540.01	33
327	TRINITY_DN2276_c0_g2_i1_orf1	ORF type:complete len:576 hit:QAA13012.1 TRINITY_DN2276_c0_g2_i1:364-2091(-)	239.789	59	28	145	22	1	575	62.8	4.68	516.98	28
328	TRINITY_DN23227_c0_g1_i2_orf1	ORF type:complete len:499 hit:XP_021306456.1 TRINITY_DN23227_c0_g1_i2:417-1913(-)	239.572	59	21	153	20	1	498	53.5	7.83	643.64	21
329	TRINITY_DN2242_c0_g2_i6_orf1	ORF type:complete len:511 hit:XP_002447091.1 TRINITY_DN2242_c0_g2_i6:342-1874(-)	239.469	65	20	119	16	1	510	55.6	6.92	517.15	20
330	TRINITY_DN2242_c0_g2_i3_orf1	ORF type:3prime_partial len:504 hit:XP_002447091.1 TRINITY_DN2242_c0_g2_i3:342-1853(-)	239.469	65	20	119	16	1	503	54.8	6.58	517.15	20
331	TRINITY_DN5749_c0_g1_i1_orf1	ORF type:complete len:1194 hit:XP_021318466.1 TRINITY_DN5749_c0_g1_i1:47-3628(+)	239.456	41	38	140	38	1	1193	134.3	5.48	463.49	38
332	TRINITY_DN3907_c0_g3_i3_orf1	ORF type:complete len:528 hit:NP_001149198.1 TRINITY_DN3907_c0_g3_i3:285-1868(+)	239.124	62	25	293	5	1	527	57.2	6.95	1070.14	25
333	TRINITY_DN589_c0_g1_i1_orf1	ORF type:complete len:359 hit:XP_002453822.1 TRINITY_DN589_c0_g1_i1:363-1439(-)	239.093	81	23	214	12	1	358	38.7	6.7	825.52	23
334	TRINITY_DN9082_c0_g1_i25_orf1	ORF type:3prime_partial len:346 hit:XP_021320590.1 TRINITY_DN9082_c0_g1_i25:803-1840(+)	238.757	74	19	520	4	1	345	37.7	5.78	1988.65	19
335	TRINITY_DN3027_c0_g2_i1_orf1	ORF type:complete len:554 hit:XP_021320623.1 TRINITY_DN3027_c0_g2_i1:156-1817(+)	238.434	56	31	184	30	1	553	61.7	5.29	630.97	31
336	TRINITY_DN7814_c0_g1_i2_orf1	ORF type:complete len:448 hit:XP_002463440.1 TRINITY_DN7814_c0_g1_i2:322-1665(+)	237.318	65	27	164	12	1	447	49.4	6.21	564.49	27
337	TRINITY_DN9430_c0_g1_i3_orf1	ORF type:complete len:526 hit:XP_002455371.1 TRINITY_DN9430_c0_g1_i3:109-1686(+)	236.344	64	29	155	29	1	525	57.4	5.82	569.27	29
338	TRINITY_DN37285_c0_g1_i2_orf1	ORF type:complete len:1194 hit:XP_021311067.1 TRINITY_DN37285_c0_g1_i2:97-3678(+)	236.323	47	45	154	45	1	1193	130.7	5.68	507.49	45
339	TRINITY_DN7998_c0_g1_i4_orf1	ORF type:complete len:387 hit:AQK95630.1 TRINITY_DN7998_c0_g1_i4:713-1873(+)	236.314	62	17	226	4	1	386	42.7	5.4	904.71	17
340	TRINITY_DN7998_c0_g1_i6_orf1	ORF type:3prime_partial len:433 hit:XP_020395800.1 TRINITY_DN7998_c0_g1_i6:2-1300(+)	236.314	55	17	226	4	1	432	47.9	5.96	904.71	17
341	TRINITY_DN5621_c0_g1_i2_orf1	ORF type:complete len:823 hit:XP_002468170.1 TRINITY_DN5621_c0_g1_i2:334-2802(-)	235.953	37	23	169	22	1	822	92.7	6	662.06	23
342	TRINITY_DN2406_c0_g3_i1_orf1	ORF type:3prime_partial len:390 hit:XP_002447724.1 TRINITY_DN2406_c0_g3_i1:3-1172(+)	235.837	72	23	306	12	1	389	43.6	5.38	1150.9	23
343	TRINITY_DN14308_c0_g1_i1_orf1	ORF type:3prime_partial len:651 hit:NP_001296783.1 TRINITY_DN14308_c0_g1_i1:316-2268(+)	235.496	52	26	138	26	1	650	74	5.31	521.54	26
344	TRINITY_DN2525_c0_g1_i4_orf1	ORF type:complete len:498 hit:NP_001347941.1 TRINITY_DN2525_c0_g1_i4:2808-4301(+)	235.271	64	28	174	5	1	497	57.4	4.91	635.19	28
345	TRINITY_DN7524_c0_g1_i2_orf1	ORF type:complete len:257 hit:AAP48904.1 TRINITY_DN7524_c0_g1_i2:1215-1985(+)	235.032	78	21	387	4	1	256	28.9	4.84	1292.52	21
346	TRINITY_DN9081_c0_g1_i3_orf1	ORF type:3prime_partial len:445 hit:XP_002462350.2 TRINITY_DN9081_c0_g1_i3:264-1598(-)	234.685	61	21	320	0	0	444	46.8	7.88	1295.08	21
347	TRINITY_DN5947_c0_g1_i3_orf1	ORF type:complete len:506 hit:XP_021316155.1 TRINITY_DN5947_c0_g1_i3:305-1822(+)	234.666	58	24	134	14	1	505	55.5	6.23	509.48	24
348	TRINITY_DN9081_c0_g1_i1_orf1	ORF type:3prime_partial len:445 hit:XP_002462350.2 TRINITY_DN9081_c0_g1_i1:343-1677(-)	234.37	61	21	299	1	1	444	46.8	7.88	1244.57	21
349	TRINITY_DN826_c0_g1_i4_orf1	ORF type:complete len:493 hit:AGT16054.1 TRINITY_DN826_c0_g1_i4:243-1721(+)	233.913	57	21	281	18	1	492	56.4	7.09	960.35	21
350	TRINITY_DN2040_c0_g1_i9_orf1	ORF type:complete len:733 hit:XP_002461238.2 TRINITY_DN2040_c0_g1_i9:226-2424(+)	233.526	48	28	146	10	1	732	81.6	5.33	582.82	28
351	TRINITY_DN2040_c0_g1_i6_orf1	ORF type:complete len:727 hit:XP_002461238.2 TRINITY_DN2040_c0_g1_i6:194-2374(+)	233.526	49	28	146	10	1	726	81	5.4	582.82	28
352	TRINITY_DN13565_c0_g1_i4_orf1	ORF type:complete len:619 hit:XP_002466978.2 TRINITY_DN13565_c0_g1_i4:398-2254(+)	233.387	68	30	124	30	1	618	67.8	7.75	467.49	30
353	TRINITY_DN7456_c0_g1_i1_orf1	ORF type:complete len:1821 hit:XP_002460845.2 TRINITY_DN7456_c0_g1_i1:812-6274(-)	233.157	31	45	96	45	1	1820	196.7	7.31	303.43	45
354	TRINITY_DN26286_c0_g1_i1_orf1	ORF type:complete len:257 hit:XP_025821807.1 TRINITY_DN26286_c0_g1_i1:738-1508(-)	232.897	78	22	383	5	1	256	29	4.84	1276.39	22
355	TRINITY_DN5947_c0_g1_i1_orf1	ORF type:complete len:506 hit:XP_021316155.1 TRINITY_DN5947_c0_g1_i1:286-1803(+)	232.74	57	23	129	13	1	505	55.5	6.07	498.83	23
356	TRINITY_DN74031_c0_g1_i1_orf1	ORF type:complete len:701 hit:PKA51351.1 TRINITY_DN74031_c0_g1_i1:55-2157(+)	232.553	36	32	271	3	1	700	80.1	5.07	840.59	32
357	TRINITY_DN2641_c1_g2_i18_orf1	ORF type:complete len:548 hit:NP_001292747.1 TRINITY_DN2641_c1_g2_i18:2191-3834(-)	232.529	63	26	207	24	1	547	59	7.97	673.07	26
358	TRINITY_DN26747_c0_g1_i3_orf1	ORF type:complete len:694 hit:XP_002456821.2 TRINITY_DN26747_c0_g1_i3:329-2410(-)	232.365	51	29	150	29	1	693	74.9	7.11	531.99	29
359	TRINITY_DN26747_c0_g1_i5_orf1	ORF type:complete len:694 hit:XP_002456821.2 TRINITY_DN26747_c0_g1_i5:312-2393(-)	232.365	51	29	150	29	1	693	74.9	7.11	531.99	29
360	TRINITY_DN13239_c0_g1_i1_orf1	ORF type:complete len:851 hit:XP_002436793.1 TRINITY_DN13239_c0_g1_i1:1191-3743(-)	232.299	57	43	138	27	1	850	92.7	8.81	432.73	43
361	TRINITY_DN715_c0_g2_i1_orf1	ORF type:complete len:338 hit:AQK72381.1 TRINITY_DN715_c0_g2_i1:69-1082(+)	232.102	79	23	433	14	1	337	36.4	7.47	1531.65	23
362	TRINITY_DN3852_c0_g1_i1_orf1	ORF type:3prime_partial len:325 hit:AGT16453.1 TRINITY_DN3852_c0_g1_i1:315-1289(-)	231.728	69	18	228	18	1	324	35.5	9.1	793.76	18
363	TRINITY_DN21877_c0_g1_i1_orf1	ORF type:complete len:540 hit:XP_002451778.1 TRINITY_DN21877_c0_g1_i1:551-2170(-)	231.324	53	28	232	1	1	539	58	8.06	927.4	28
364	TRINITY_DN21877_c0_g1_i7_orf1	ORF type:complete len:540 hit:XP_002451778.1 TRINITY_DN21877_c0_g1_i7:473-2092(-)	231.095	53	28	230	1	1	539	58	8.06	922.19	28
365	TRINITY_DN2401_c1_g1_i7_orf1	ORF type:5prime_partial len:307 hit:XP_002468097.1 TRINITY_DN2401_c1_g1_i7:108-1028(+)	229.923	66	18	375	9	1	307	33.5	6.81	1503.39	18
366	TRINITY_DN10534_c0_g1_i1_orf1	ORF type:complete len:1342 hit:XP_002440611.1 TRINITY_DN10534_c0_g1_i1:475-4500(-)	229.756	33	35	116	31	1	1341	143.5	4.51	409.1	35
367	TRINITY_DN35133_c0_g1_i6_orf1	ORF type:3prime_partial len:822 hit:OQU77174.1 TRINITY_DN35133_c0_g1_i6:2-2467(+)	229.608	44	32	190	30	1	821	93.6	7.01	653.5	32
368	TRINITY_DN35133_c0_g1_i1_orf1	ORF type:3prime_partial len:828 hit:OQU77176.1 TRINITY_DN35133_c0_g1_i1:2-2485(+)	229.608	44	32	190	30	1	827	94.2	7.15	653.5	32
369	TRINITY_DN33249_c0_g1_i2_orf1	ORF type:complete len:341 hit:NP_001142100.1 TRINITY_DN33249_c0_g1_i2:623-1645(-)	229.601	81	19	120	11	1	340	35.4	7.78	555.62	19
370	TRINITY_DN8455_c0_g1_i13_orf1	ORF type:complete len:359 hit:XP_021308049.1 TRINITY_DN8455_c0_g1_i13:168-1244(-)	228.93	50	19	511	19	1	358	39.6	7.61	2065.08	19
371	TRINITY_DN7109_c0_g1_i3_orf1	ORF type:complete len:1093 hit:XP_002452658.2 TRINITY_DN7109_c0_g1_i3:340-3618(+)	228.846	47	41	125	41	1	1092	120.2	6.15	414.61	41
372	TRINITY_DN14087_c0_g2_i5_orf1	ORF type:complete len:321 hit:YP_024391.1 TRINITY_DN14087_c0_g2_i5:165-1127(-)	228.757	61	22	453	22	1	320	35.5	9.03	1669.83	22
373	TRINITY_DN5672_c0_g1_i13_orf1	ORF type:complete len:1232 hit:XP_021320881.1 TRINITY_DN5672_c0_g1_i13:151-3846(+)	228.732	46	59	142	57	1	1231	141	7.78	393.61	59
374	TRINITY_DN26646_c0_g1_i3_orf1	ORF type:complete len:460 hit:XP_002454287.1 TRINITY_DN26646_c0_g1_i3:158-1537(+)	228.534	64	27	204	27	1	459	50.1	9.03	674.31	27
375	TRINITY_DN23538_c0_g1_i3_orf1	ORF type:complete len:341 hit:NP_001140825.1 TRINITY_DN23538_c0_g1_i3:275-1297(-)	228.245	65	16	119	2	1	340	35.7	8.18	542.6	16
376	TRINITY_DN2577_c0_g1_i8_orf1	ORF type:3prime_partial len:704 hit:XP_021311031.1 TRINITY_DN2577_c0_g1_i8:435-2546(-)	228.165	48	29	144	28	1	703	77.2	8.65	491.97	29
377	TRINITY_DN2321_c3_g3_i1_orf1	ORF type:complete len:419 hit:XP_025813322.1 TRINITY_DN2321_c3_g3_i1:110-1366(+)	227.783	68	26	134	5	1	418	46.8	5.07	487.24	26
378	TRINITY_DN12186_c0_g1_i9_orf1	ORF type:complete len:795 hit:XP_002448124.1 TRINITY_DN12186_c0_g1_i9:234-2618(+)	227.501	55	36	160	34	1	794	87	7.87	498.33	36
379	TRINITY_DN4299_c0_g2_i1_orf1	ORF type:complete len:731 hit:XP_002445119.1 TRINITY_DN4299_c0_g2_i1:162-2354(+)	227.432	43	31	143	28	1	730	82.8	6.95	518.43	31
380	TRINITY_DN8844_c0_g1_i6_orf1	ORF type:3prime_partial len:1214 hit:OQU76732.1 TRINITY_DN8844_c0_g1_i6:842-4483(-)	227.207	36	31	136	31	1	1213	135	6.34	500.73	31
381	TRINITY_DN8844_c0_g1_i3_orf1	ORF type:3prime_partial len:1226 hit:OQU76732.1 TRINITY_DN8844_c0_g1_i3:380-4057(-)	227.207	36	31	136	31	1	1225	136.4	6.58	500.73	31
382	TRINITY_DN8844_c0_g1_i7_orf1	ORF type:3prime_partial len:1233 hit:OQU76732.1 TRINITY_DN8844_c0_g1_i7:558-4256(-)	227.207	35	31	136	31	1	1232	137.1	6.21	500.73	31
383	TRINITY_DN1188_c0_g1_i4_orf1	ORF type:3prime_partial len:641 hit:PWZ55274.1 TRINITY_DN1188_c0_g1_i4:1-1923(+)	227.112	52	32	168	9	1	640	71.6	6.3	545.56	32
384	TRINITY_DN12251_c0_g1_i1_orf1	ORF type:complete len:1220 hit:XP_002453358.1 TRINITY_DN12251_c0_g1_i1:250-3909(+)	226.929	45	46	130	45	1	1219	134.2	6.15	405.26	46
385	TRINITY_DN16161_c0_g1_i13_orf1	ORF type:complete len:748 hit:XP_002446210.1 TRINITY_DN16161_c0_g1_i13:625-2868(-)	226.65	44	26	135	26	1	747	83	6.51	495.61	26
386	TRINITY_DN636_c0_g2_i3_orf1	ORF type:complete len:588 hit:ASF57551.1 TRINITY_DN636_c0_g2_i3:119-1882(+)	226.429	64	26	149	10	1	587	65.4	5.01	556.19	26
387	TRINITY_DN18547_c0_g1_i3_orf1	ORF type:complete len:499 hit:XP_002463987.1 TRINITY_DN18547_c0_g1_i3:166-1662(+)	225.476	50	24	207	24	1	498	55.6	6.18	731.27	24
388	TRINITY_DN19123_c0_g1_i2_orf1	ORF type:complete len:677 hit:XP_021311685.1 TRINITY_DN19123_c0_g1_i2:281-2311(-)	225.469	60	35	146	35	1	676	74.8	6.32	464.81	35
389	TRINITY_DN16161_c0_g1_i4_orf1	ORF type:complete len:777 hit:XP_002446210.1 TRINITY_DN16161_c0_g1_i4:656-2986(-)	225.272	41	25	134	25	1	776	85.7	7.09	493.49	25
390	TRINITY_DN7109_c0_g1_i6_orf1	ORF type:complete len:1111 hit:XP_002452658.2 TRINITY_DN7109_c0_g1_i6:340-3672(+)	224.98	45	40	124	40	1	1110	122.7	6.67	410.28	40
391	TRINITY_DN11015_c0_g1_i7_orf1	ORF type:complete len:360 hit:XP_021321326.1 TRINITY_DN11015_c0_g1_i7:2-1081(-)	224.783	79	18	177	16	1	359	38.2	6.9	667.2	18
392	TRINITY_DN10654_c0_g2_i2_orf1	ORF type:complete len:582 hit:XP_002441451.1 TRINITY_DN10654_c0_g2_i2:133-1878(+)	224.193	69	32	120	28	1	581	61.2	6.6	404.7	32
393	TRINITY_DN10654_c0_g2_i5_orf1	ORF type:complete len:583 hit:XP_002441451.1 TRINITY_DN10654_c0_g2_i5:115-1863(+)	224.193	69	32	120	28	1	582	61.3	6.6	404.7	32
394	TRINITY_DN14178_c0_g1_i16_orf1	ORF type:complete len:344 hit:Q43139.2 TRINITY_DN14178_c0_g1_i16:304-1335(+)	224.047	61	20	227	11	1	343	37.4	6.06	819.7	20
395	TRINITY_DN562_c0_g1_i2_orf1	ORF type:complete len:987 hit:PUZ57793.1 TRINITY_DN562_c0_g1_i2:364-3324(+)	223.574	47	46	151	1	1	986	114.2	9.2	455.98	46
396	TRINITY_DN8425_c0_g1_i6_orf1	ORF type:complete len:874 hit:XP_008667827.1 TRINITY_DN8425_c0_g1_i6:233-2854(+)	223.467	45	29	149	29	1	873	94.9	5.05	582.95	29
397	TRINITY_DN932_c3_g1_i1_orf1	ORF type:3prime_partial len:535 hit:AQK92331.1 TRINITY_DN932_c3_g1_i1:2-1606(+)	223.338	44	19	161	12	1	534	58.2	6.02	636.28	19
398	TRINITY_DN562_c0_g1_i4_orf1	ORF type:complete len:1029 hit:XP_021312331.1 TRINITY_DN562_c0_g1_i4:364-3450(+)	223.274	46	46	139	3	1	1028	118.8	9.19	432.6	46
399	TRINITY_DN4731_c0_g1_i1_orf1	ORF type:3prime_partial len:919 hit:XP_002463071.1 TRINITY_DN4731_c0_g1_i1:2-2758(+)	222.882	44	28	141	23	1	918	101.2	4.87	548.93	28
400	TRINITY_DN13852_c0_g1_i3_orf1	ORF type:complete len:533 hit:PWZ16178.1 TRINITY_DN13852_c0_g1_i3:134-1732(-)	222.535	67	25	116	25	1	532	57.5	6.27	436.38	25
401	TRINITY_DN6540_c0_g1_i1_orf1	ORF type:complete len:486 hit:XP_002445753.1 TRINITY_DN6540_c0_g1_i1:737-2194(-)	221.918	55	22	159	22	1	485	55.6	6.38	586.06	22
402	TRINITY_DN278_c7_g1_i1_orf1	ORF type:complete len:571 hit:XP_002440734.1 TRINITY_DN278_c7_g1_i1:301-2013(-)	221.649	48	21	142	18	1	570	62.6	5.67	537.98	21
403	TRINITY_DN24051_c0_g1_i4_orf1	ORF type:complete len:884 hit:XP_021311625.1 TRINITY_DN24051_c0_g1_i4:1203-3854(-)	220.912	43	33	149	33	1	883	97.8	5.74	524.14	33
404	TRINITY_DN826_c0_g1_i3_orf1	ORF type:complete len:493 hit:AGT16054.1 TRINITY_DN826_c0_g1_i3:239-1717(+)	220.868	56	20	260	0	0	492	56.5	6.92	919.94	20
405	TRINITY_DN61554_c0_g2_i3_orf1	ORF type:complete len:414 hit:XP_021304859.1 TRINITY_DN61554_c0_g2_i3:138-1379(+)	220.727	43	16	215	16	1	413	44.6	5.38	970.5	16
406	TRINITY_DN3233_c0_g1_i2_orf1	ORF type:complete len:518 hit:AGT15890.1 TRINITY_DN3233_c0_g1_i2:126-1679(+)	220.632	58	26	219	24	1	517	56.8	6.64	772.49	26
407	TRINITY_DN5128_c0_g1_i4_orf1	ORF type:complete len:380 hit:XP_002449392.1 TRINITY_DN5128_c0_g1_i4:203-1342(+)	220.622	64	18	181	12	1	379	41.2	5.96	702.79	18
408	TRINITY_DN83952_c0_g2_i3_orf1	ORF type:complete len:592 hit:XP_002445678.1 TRINITY_DN83952_c0_g2_i3:202-1977(+)	220.306	55	22	132	22	1	591	63.2	7.02	522.53	22
409	TRINITY_DN562_c0_g1_i3_orf1	ORF type:5prime_partial len:957 hit:PUZ57793.1 TRINITY_DN562_c0_g1_i3:364-3234(+)	219.995	48	47	143	3	1	957	111.1	9.14	417.77	47
410	TRINITY_DN3498_c0_g1_i2_orf1	ORF type:complete len:1281 hit:XP_002451534.1 TRINITY_DN3498_c0_g1_i2:560-4402(-)	219.927	33	38	134	38	1	1280	141.8	6.01	402.57	38
411	TRINITY_DN7721_c0_g1_i2_orf1	ORF type:3prime_partial len:344 hit:XP_021321761.1 TRINITY_DN7721_c0_g1_i2:224-1255(-)	219.817	80	22	169	22	1	343	37.5	8.87	615.24	22
412	TRINITY_DN15525_c0_g1_i15_orf1	ORF type:complete len:977 hit:XP_002467924.2 TRINITY_DN15525_c0_g1_i15:713-3643(+)	219.614	39	29	116	23	1	976	106.3	6.24	433.32	29
413	TRINITY_DN15525_c0_g1_i13_orf1	ORF type:complete len:978 hit:XP_002467924.2 TRINITY_DN15525_c0_g1_i13:629-3562(+)	219.614	39	29	116	23	1	977	106.4	6.24	433.32	29
414	TRINITY_DN2563_c0_g1_i6_orf1	ORF type:complete len:491 hit:XP_002446756.1 TRINITY_DN2563_c0_g1_i6:346-1818(-)	219.519	66	21	124	17	1	490	52.3	6.99	451.15	21
415	TRINITY_DN6539_c0_g1_i1_orf1	ORF type:complete len:1837 hit:XP_021314683.1 TRINITY_DN6539_c0_g1_i1:421-5931(-)	219.392	32	50	115	50	1	1836	208.1	5.82	352.97	50
416	TRINITY_DN15321_c0_g1_i2_orf1	ORF type:complete len:258 hit:AQK82468.1 TRINITY_DN15321_c0_g1_i2:381-1154(-)	218.551	79	16	254	1	1	257	29.3	5.86	1085.4	16
417	TRINITY_DN35173_c0_g2_i2_orf1	ORF type:complete len:478 hit:XP_021304536.1 TRINITY_DN35173_c0_g2_i2:368-1801(+)	218.474	64	23	158	23	1	477	52.7	6.21	599.92	23
418	TRINITY_DN6316_c0_g1_i4_orf1	ORF type:3prime_partial len:743 hit:NP_001347874.1 TRINITY_DN6316_c0_g1_i4:270-2498(-)	218.224	59	39	120	3	1	742	80.8	6.01	395.4	39
419	TRINITY_DN8220_c1_g1_i3_orf1	ORF type:3prime_partial len:276 hit:XP_021312699.1 TRINITY_DN8220_c1_g1_i3:1720-2547(+)	218.107	72	18	328	14	1	275	30.5	8.12	1219.52	18
420	TRINITY_DN1873_c0_g1_i4_orf1	ORF type:complete len:1371 hit:XP_021315441.1 TRINITY_DN1873_c0_g1_i4:175-4287(-)	217.901	33	40	121	35	1	1370	150.1	6.6	352.97	40
421	TRINITY_DN8456_c0_g1_i11_orf1	ORF type:3prime_partial len:956 hit:XP_002444096.1 TRINITY_DN8456_c0_g1_i11:95-2962(+)	217.556	37	32	167	17	1	955	104.6	7.23	604.26	32
422	TRINITY_DN8859_c0_g1_i2_orf1	ORF type:complete len:387 hit:PWZ54939.1 TRINITY_DN8859_c0_g1_i2:1624-2784(+)	217.285	72	25	306	14	1	386	43.6	6.34	1020.48	25
423	TRINITY_DN53199_c0_g1_i1_orf1	ORF type:complete len:510 hit:XP_002457647.1 TRINITY_DN53199_c0_g1_i1:153-1682(+)	217.173	76	32	139	32	1	509	54.8	7.12	493.72	32
424	TRINITY_DN13926_c0_g1_i3_orf1	ORF type:3prime_partial len:330 hit:XP_002465901.1 TRINITY_DN13926_c0_g1_i3:419-1408(-)	217.102	80	21	210	19	1	329	36.4	6.14	745.73	21
425	TRINITY_DN6126_c0_g1_i4_orf1	ORF type:complete len:441 hit:AQL03752.1 TRINITY_DN6126_c0_g1_i4:174-1496(-)	216.871	61	19	123	19	1	440	46.9	7.71	452.33	19
426	TRINITY_DN23538_c0_g1_i2_orf1	ORF type:complete len:341 hit:NP_001140825.1 TRINITY_DN23538_c0_g1_i2:257-1279(-)	216.433	64	15	115	1	1	340	35.7	8.18	520.9	15
427	TRINITY_DN5545_c0_g1_i5_orf1	ORF type:complete len:1007 hit:XP_002462865.1 TRINITY_DN5545_c0_g1_i5:332-3352(-)	216.41	45	36	128	35	1	1006	115.3	8.79	451.68	36
428	TRINITY_DN6316_c0_g1_i6_orf1	ORF type:3prime_partial len:743 hit:NP_001347874.1 TRINITY_DN6316_c0_g1_i6:258-2486(-)	216.142	58	38	116	3	1	742	80.8	6.14	383.39	38
429	TRINITY_DN9081_c0_g1_i11_orf1	ORF type:3prime_partial len:437 hit:XP_002462350.2 TRINITY_DN9081_c0_g1_i11:264-1574(-)	216.098	64	21	303	1	1	436	45.7	7.55	1195.22	21
430	TRINITY_DN17327_c0_g1_i3_orf1	ORF type:3prime_partial len:1434 hit:XP_008665018.1 TRINITY_DN17327_c0_g1_i3:352-4653(-)	215.942	35	45	132	45	1	1433	160.4	8.15	384.35	45
431	TRINITY_DN3181_c0_g1_i12_orf1	ORF type:complete len:632 hit:XP_002442681.1 TRINITY_DN3181_c0_g1_i12:421-2316(+)	215.833	65	32	115	0	0	631	67.8	7.24	385.24	32
432	TRINITY_DN9081_c0_g1_i16_orf1	ORF type:3prime_partial len:437 hit:XP_002462350.2 TRINITY_DN9081_c0_g1_i16:343-1653(-)	215.783	64	21	282	0	1	436	45.8	7.55	1144.71	21
433	TRINITY_DN20348_c0_g2_i2_orf1	ORF type:complete len:722 hit:AWY10657.1 TRINITY_DN20348_c0_g2_i2:207-2372(+)	215.732	59	39	147	39	1	721	82.9	7.11	480.99	39
434	TRINITY_DN353_c0_g1_i13_orf1	ORF type:complete len:370 hit:KXG34413.1 TRINITY_DN353_c0_g1_i13:3159-4268(+)	215.529	67	20	214	9	1	369	40.2	9	787.54	20
435	TRINITY_DN13229_c0_g1_i4_orf1	ORF type:complete len:510 hit:AMS36872.1 TRINITY_DN13229_c0_g1_i4:345-1874(-)	215.5	57	21	139	21	1	509	54.3	6.84	503.61	21
436	TRINITY_DN5272_c0_g1_i5_orf1	ORF type:complete len:403 hit:XP_002444789.1 TRINITY_DN5272_c0_g1_i5:1108-2316(+)	215.321	69	16	149	0	1	402	44.1	7.46	613.5	16
437	TRINITY_DN1154_c1_g1_i10_orf1	ORF type:complete len:1009 hit:XP_021319012.1 TRINITY_DN1154_c1_g1_i10:107-3133(+)	215.116	35	27	142	18	1	1008	109.4	5.22	517.56	27
438	TRINITY_DN5843_c0_g1_i12_orf1	ORF type:complete len:352 hit:XP_021318830.1 TRINITY_DN5843_c0_g1_i12:1395-2450(+)	215	58	18	185	17	1	351	38.2	8.21	697.53	18
439	TRINITY_DN5272_c0_g1_i6_orf1	ORF type:complete len:403 hit:XP_002444789.1 TRINITY_DN5272_c0_g1_i6:884-2092(+)	214.601	69	16	151	1	1	402	44.1	7.46	627.8	16
440	TRINITY_DN7834_c0_g1_i1_orf1	ORF type:complete len:610 hit:RLN17970.1 TRINITY_DN7834_c0_g1_i1:210-2039(-)	214.486	50	21	112	6	1	609	65.5	5.91	470.09	21
441	TRINITY_DN7834_c0_g1_i3_orf1	ORF type:complete len:603 hit:RLN17970.1 TRINITY_DN7834_c0_g1_i3:210-2018(-)	214.486	50	21	112	6	1	602	64.7	5.88	470.09	21
442	TRINITY_DN3640_c0_g1_i3_orf1	ORF type:complete len:312 hit:NP_001144369.1 TRINITY_DN3640_c0_g1_i3:573-1508(-)	214.354	77	19	160	15	1	311	33.2	5.45	593.72	19
443	TRINITY_DN6316_c0_g1_i2_orf1	ORF type:3prime_partial len:743 hit:NP_001347874.1 TRINITY_DN6316_c0_g1_i2:271-2499(-)	213.904	58	38	119	2	1	742	80.6	6.01	391.83	38
444	TRINITY_DN16471_c0_g1_i7_orf1	ORF type:complete len:681 hit:XP_002436707.1 TRINITY_DN16471_c0_g1_i7:512-2554(-)	213.442	52	32	104	32	1	680	75.5	5.73	353.13	32
445	TRINITY_DN3768_c0_g1_i3_orf1	ORF type:3prime_partial len:689 hit:PWZ07905.1 TRINITY_DN3768_c0_g1_i3:427-2493(+)	213.306	58	33	148	27	1	688	76.3	6.9	513.16	33
446	TRINITY_DN734_c2_g1_i1_orf1	ORF type:complete len:1530 hit:AVY91818.1 TRINITY_DN734_c2_g1_i1:427-5016(-)	212.066	35	48	105	37	1	1529	173.1	8.28	309.45	48
447	TRINITY_DN22661_c0_g1_i1_orf1	ORF type:complete len:1650 hit:XP_021315982.1 TRINITY_DN22661_c0_g1_i1:277-5226(-)	211.761	31	42	94	42	1	1649	178.6	8.18	275.16	42
448	TRINITY_DN100669_c0_g2_i1_orf1	ORF type:3prime_partial len:555 hit:XP_021303668.1 TRINITY_DN100669_c0_g2_i1:3-1667(+)	211.274	46	13	116	13	1	554	57.4	6.37	593.24	13
449	TRINITY_DN13717_c1_g1_i3_orf1	ORF type:complete len:1233 hit:AQL03877.1 TRINITY_DN13717_c1_g1_i3:292-3990(+)	211.144	42	45	123	1	1	1232	138.5	6.83	323.98	45
450	TRINITY_DN1996_c0_g2_i1_orf1	ORF type:complete len:481 hit:XP_021309886.1 TRINITY_DN1996_c0_g2_i1:1-1443(+)	210.484	58	24	137	7	1	480	53.5	5.57	507.41	24
451	TRINITY_DN7393_c0_g1_i1_orf1	ORF type:3prime_partial len:230 hit:XP_021316195.1 TRINITY_DN7393_c0_g1_i1:861-1550(+)	210.163	79	16	642	8	1	229	23.7	4.98	2654.13	16
452	TRINITY_DN9823_c0_g3_i2_orf1	ORF type:complete len:681 hit:XP_002462583.1 TRINITY_DN9823_c0_g3_i2:179-2221(+)	209.837	44	28	169	20	1	680	72.5	5.78	569.28	28
453	TRINITY_DN34151_c0_g1_i2_orf1	ORF type:complete len:559 hit:XP_002465657.1 TRINITY_DN34151_c0_g1_i2:443-2119(-)	209.83	66	34	142	34	1	558	60.6	6.49	452.61	34
454	TRINITY_DN535_c0_g1_i3_orf1	ORF type:complete len:545 hit:XP_002450102.1 TRINITY_DN535_c0_g1_i3:188-1822(-)	209.726	58	24	137	15	1	544	60.8	5.45	509.8	24
455	TRINITY_DN535_c0_g1_i5_orf1	ORF type:complete len:545 hit:XP_002450102.1 TRINITY_DN535_c0_g1_i5:187-1821(-)	209.726	58	24	137	15	1	544	60.8	5.45	509.8	24
456	TRINITY_DN6453_c0_g1_i2_orf1	ORF type:5prime_partial len:288 hit:XP_021305860.1 TRINITY_DN6453_c0_g1_i2:412-1275(+)	209.683	75	14	208	5	1	288	31	5.02	814.88	14
457	TRINITY_DN8585_c0_g1_i21_orf1	ORF type:5prime_partial len:459 hit:XP_002451006.1 TRINITY_DN8585_c0_g1_i21:198-1574(+)	209.564	72	26	147	26	1	459	49.3	5.91	509.87	26
458	TRINITY_DN13115_c0_g2_i2_orf1	ORF type:complete len:401 hit:XP_002453495.1 TRINITY_DN13115_c0_g2_i2:68-1270(+)	209.365	72	24	127	9	1	400	44.5	7.46	453.27	24
459	TRINITY_DN1098_c0_g1_i17_orf1	ORF type:complete len:430 hit:XP_021303084.1 TRINITY_DN1098_c0_g1_i17:209-1498(+)	208.446	74	24	145	8	1	429	48.6	5.91	550.19	24
460	TRINITY_DN232_c0_g3_i1_orf1	ORF type:complete len:488 hit:YP_009192391.1 TRINITY_DN232_c0_g3_i1:832-2295(-)	207.718	36	17	576	17	1	487	53.7	7.97	2407.41	17
461	TRINITY_DN919_c0_g2_i1_orf1	ORF type:complete len:639 hit:XP_002460940.1 TRINITY_DN919_c0_g2_i1:323-2239(+)	207.581	51	26	109	26	1	638	71	5.1	382.67	26
462	TRINITY_DN9178_c0_g1_i6_orf1	ORF type:complete len:728 hit:XP_002444968.1 TRINITY_DN9178_c0_g1_i6:242-2425(+)	207.4	51	27	113	25	1	727	79.4	5.33	379.9	27
463	TRINITY_DN6284_c0_g1_i4_orf1	ORF type:3prime_partial len:243 hit:KRH60961.1 TRINITY_DN6284_c0_g1_i4:522-1250(-)	206.807	64	12	215	10	1	242	26.4	7.99	929.5	12
464	TRINITY_DN24715_c0_g1_i9_orf1	ORF type:3prime_partial len:505 hit:XP_002446281.2 TRINITY_DN24715_c0_g1_i9:298-1812(-)	206.791	58	22	134	22	1	504	56.7	5.73	517.22	22
465	TRINITY_DN353_c0_g1_i3_orf1	ORF type:complete len:316 hit:KXG34414.1 TRINITY_DN353_c0_g1_i3:3159-4106(+)	206.758	69	18	201	9	1	315	34.3	8.94	749.89	18
466	TRINITY_DN17071_c0_g1_i3_orf1	ORF type:complete len:967 hit:P29193.1 TRINITY_DN17071_c0_g1_i3:157-3057(+)	206.753	44	41	303	12	1	966	110.1	6.13	717.07	41
467	TRINITY_DN8669_c0_g2_i2_orf1	ORF type:complete len:666 hit:XP_002448072.1 TRINITY_DN8669_c0_g2_i2:271-2268(-)	206.67	63	31	103	29	1	665	73.4	5.21	349.15	31
468	TRINITY_DN16177_c0_g2_i9_orf1	ORF type:complete len:519 hit:AVY91689.1 TRINITY_DN16177_c0_g2_i9:110-1666(+)	206.248	59	21	183	21	1	518	56.2	6.7	713.29	21
469	TRINITY_DN16177_c0_g2_i1_orf1	ORF type:complete len:540 hit:AVY91689.1 TRINITY_DN16177_c0_g2_i1:110-1729(+)	206.248	57	21	183	21	1	539	58.5	6.42	713.29	21
470	TRINITY_DN4258_c0_g1_i1_orf1	ORF type:complete len:421 hit:XP_021306158.1 TRINITY_DN4258_c0_g1_i1:128-1390(+)	206.215	72	24	120	8	1	420	46.5	6.07	439.87	24
471	TRINITY_DN8411_c0_g1_i4_orf1	ORF type:complete len:500 hit:OQU78332.1 TRINITY_DN8411_c0_g1_i4:158-1657(+)	205.978	67	22	134	20	1	499	53.7	6.18	514.04	22
472	TRINITY_DN6824_c0_g1_i1_orf1	ORF type:complete len:427 hit:NP_001141915.1 TRINITY_DN6824_c0_g1_i1:263-1543(-)	205.878	67	26	158	26	1	426	47.7	6.29	509.91	26
473	TRINITY_DN8170_c0_g1_i5_orf1	ORF type:complete len:416 hit:XP_002452604.1 TRINITY_DN8170_c0_g1_i5:484-1731(-)	205.609	70	25	104	24	1	415	46.2	5.16	389.66	25
474	TRINITY_DN12435_c0_g1_i1_orf1	ORF type:complete len:521 hit:PWZ27479.1 TRINITY_DN12435_c0_g1_i1:173-1735(+)	205.539	51	20	144	16	1	520	56.8	8.46	562.73	20
475	TRINITY_DN12435_c0_g1_i2_orf1	ORF type:complete len:521 hit:PWZ27479.1 TRINITY_DN12435_c0_g1_i2:144-1706(+)	205.539	51	20	144	16	1	520	56.8	8.62	562.73	20
476	TRINITY_DN10432_c0_g1_i3_orf1	ORF type:complete len:434 hit:XP_021319051.1 TRINITY_DN10432_c0_g1_i3:433-1734(-)	204.945	58	21	197	21	1	433	47.1	5.22	631.59	21
477	TRINITY_DN10432_c0_g1_i5_orf1	ORF type:3prime_partial len:423 hit:XP_021319051.1 TRINITY_DN10432_c0_g1_i5:433-1701(-)	204.945	59	21	197	21	1	422	46.1	5.22	631.59	21
478	TRINITY_DN19631_c0_g1_i6_orf1	ORF type:complete len:358 hit:AAW21274.1 TRINITY_DN19631_c0_g1_i6:596-1669(+)	204.827	64	15	228	12	1	357	39.3	5.76	846.66	15
479	TRINITY_DN4461_c0_g1_i1_orf1	ORF type:complete len:1155 hit:XP_002450408.1 TRINITY_DN4461_c0_g1_i1:254-3718(-)	204.114	43	38	102	1	1	1154	127	5.97	299.69	38
480	TRINITY_DN436_c0_g2_i1_orf1	ORF type:complete len:418 hit:XP_002438602.1 TRINITY_DN436_c0_g2_i1:218-1471(+)	203.997	55	21	243	16	1	417	47.1	6.67	812.1	21
481	TRINITY_DN4461_c0_g1_i2_orf1	ORF type:complete len:1155 hit:XP_002450408.1 TRINITY_DN4461_c0_g1_i2:231-3695(-)	203.852	43	38	101	1	1	1154	127	5.97	299.42	38
482	TRINITY_DN12442_c0_g1_i4_orf1	ORF type:complete len:772 hit:NP_001147906.2 TRINITY_DN12442_c0_g1_i4:55-2370(+)	203.584	49	29	123	26	1	771	87	6.19	417.89	29
483	TRINITY_DN12442_c0_g1_i9_orf1	ORF type:complete len:764 hit:NP_001147906.2 TRINITY_DN12442_c0_g1_i9:55-2346(+)	203.584	50	29	123	26	1	763	86.1	6.05	417.89	29
484	TRINITY_DN5963_c0_g1_i5_orf1	ORF type:3prime_partial len:405 hit:OQU81441.1 TRINITY_DN5963_c0_g1_i5:290-1504(-)	203.395	60	21	171	18	1	404	45.7	5.9	583.81	21
485	TRINITY_DN11186_c0_g1_i3_orf1	ORF type:complete len:767 hit:XP_002453419.1 TRINITY_DN11186_c0_g1_i3:150-2450(+)	203.328	30	24	276	3	1	766	80.1	5.48	1011.31	24
486	TRINITY_DN9880_c0_g1_i6_orf1	ORF type:complete len:636 hit:PWZ16135.1 TRINITY_DN9880_c0_g1_i6:109-2016(+)	203.205	52	23	113	23	1	635	70	8.48	437.55	23
487	TRINITY_DN9880_c0_g1_i4_orf1	ORF type:complete len:630 hit:PWZ16135.1 TRINITY_DN9880_c0_g1_i4:109-1998(+)	203.205	52	23	113	23	1	629	69.5	8.34	437.55	23
488	TRINITY_DN17241_c0_g2_i3_orf1	ORF type:complete len:440 hit:XP_021308624.1 TRINITY_DN17241_c0_g2_i3:137-1456(+)	202.953	72	23	88	23	1	439	51.3	5.71	371.69	23
489	TRINITY_DN33562_c0_g1_i3_orf1	ORF type:complete len:1795 hit:XP_002465560.1 TRINITY_DN33562_c0_g1_i3:328-5712(+)	202.825	30	45	109	42	1	1794	197.4	5.5	326.28	45
490	TRINITY_DN6302_c0_g1_i3_orf1	ORF type:complete len:496 hit:XP_021315271.1 TRINITY_DN6302_c0_g1_i3:287-1774(-)	202.813	54	18	115	18	1	495	53.1	6.18	486.97	18
491	TRINITY_DN11186_c0_g3_i1_orf1	ORF type:complete len:767 hit:XP_002453419.1 TRINITY_DN11186_c0_g3_i1:150-2450(+)	202.796	30	24	267	4	1	766	80	5.48	1000.45	24
492	TRINITY_DN620_c0_g1_i11_orf1	ORF type:internal len:633 hit:XP_002451943.1 TRINITY_DN620_c0_g1_i11:388-2286(+)	202.76	47	23	130	23	1	633	69.6	8.98	451.61	23
493	TRINITY_DN3947_c0_g1_i3_orf1	ORF type:complete len:1174 hit:XP_021304963.1 TRINITY_DN3947_c0_g1_i3:216-3737(-)	202.604	35	39	116	1	1	1173	133.2	6.1	352.07	39
494	TRINITY_DN27091_c0_g1_i11_orf1	ORF type:complete len:967 hit:XP_021309999.1 TRINITY_DN27091_c0_g1_i11:191-3091(+)	202.288	41	41	144	40	1	966	109.8	6.73	421.97	41
495	TRINITY_DN3229_c0_g1_i7_orf1	ORF type:complete len:462 hit:XP_002468011.1 TRINITY_DN3229_c0_g1_i7:324-1709(-)	202.072	70	22	167	16	1	461	49.8	7.11	617.22	22
496	TRINITY_DN3229_c0_g1_i8_orf1	ORF type:complete len:465 hit:XP_002468011.1 TRINITY_DN3229_c0_g1_i8:324-1718(-)	202.072	70	22	167	16	1	464	50	7.12	617.22	22
497	TRINITY_DN52792_c0_g1_i3_orf1	ORF type:internal len:485 hit:NP_001105003.1 TRINITY_DN52792_c0_g1_i3:1-1455(+)	201.911	64	26	137	24	1	485	55.1	5.81	466.48	26
498	TRINITY_DN5272_c0_g1_i2_orf1	ORF type:complete len:429 hit:XP_002444789.1 TRINITY_DN5272_c0_g1_i2:1108-2394(+)	201.793	59	15	144	0	1	428	47	7.49	600.29	15
499	TRINITY_DN754_c0_g2_i2_orf1	ORF type:complete len:344 hit:NP_001132683.1 TRINITY_DN754_c0_g2_i2:223-1254(+)	201.693	65	22	158	8	1	343	37.3	8.84	573.69	22
500	TRINITY_DN5690_c0_g1_i1_orf1	ORF type:complete len:561 hit:XP_002451569.1 TRINITY_DN5690_c0_g1_i1:132-1814(+)	201.543	61	26	148	26	1	560	60.2	7.12	497	26
501	TRINITY_DN5272_c0_g1_i4_orf1	ORF type:complete len:429 hit:XP_002444789.1 TRINITY_DN5272_c0_g1_i4:884-2170(+)	201.073	59	15	146	1	1	428	47	7.49	614.6	15
502	TRINITY_DN12971_c0_g1_i1_orf1	ORF type:complete len:726 hit:XP_002466781.1 TRINITY_DN12971_c0_g1_i1:281-2458(-)	200.841	59	30	87	29	1	725	79.7	5.97	337.36	30
503	TRINITY_DN77_c0_g2_i1_orf1	ORF type:complete len:434 hit:XP_002445695.1 TRINITY_DN77_c0_g2_i1:396-1697(+)	200.589	75	26	219	22	1	433	46.6	5.57	706.19	26
504	TRINITY_DN1285_c0_g1_i5_orf1	ORF type:complete len:635 hit:XP_002455030.1 TRINITY_DN1285_c0_g1_i5:199-2103(+)	200.572	41	22	339	2	1	634	69.4	6.98	1292.89	22
505	TRINITY_DN1285_c0_g1_i3_orf1	ORF type:complete len:636 hit:XP_002455030.1 TRINITY_DN1285_c0_g1_i3:374-2281(+)	200.572	41	22	339	2	1	635	69.5	6.98	1292.89	22
506	TRINITY_DN9785_c0_g1_i12_orf1	ORF type:complete len:387 hit:XP_021315650.1 TRINITY_DN9785_c0_g1_i12:151-1311(+)	200.48	68	21	159	21	1	386	42.2	7.09	560.71	21
507	TRINITY_DN9081_c0_g1_i5_orf1	ORF type:3prime_partial len:430 hit:XP_002462350.2 TRINITY_DN9081_c0_g1_i5:264-1553(-)	200.078	56	19	297	1	1	429	44.6	6.98	1169.89	19
508	TRINITY_DN9081_c0_g1_i13_orf1	ORF type:complete len:430 hit:OQU89465.1 TRINITY_DN9081_c0_g1_i13:264-1553(-)	200.078	56	19	297	1	1	429	45.1	7.34	1169.89	19
509	TRINITY_DN9081_c0_g1_i17_orf1	ORF type:complete len:430 hit:OQU89465.1 TRINITY_DN9081_c0_g1_i17:343-1632(-)	199.763	56	19	276	0	2	429	45.1	7.34	1119.38	19
510	TRINITY_DN9081_c0_g1_i14_orf1	ORF type:3prime_partial len:430 hit:XP_002462350.2 TRINITY_DN9081_c0_g1_i14:343-1632(-)	199.763	56	19	276	0	2	429	44.6	6.98	1119.38	19
511	TRINITY_DN31868_c0_g1_i1_orf1	ORF type:complete len:408 hit:AOR16597.1 TRINITY_DN31868_c0_g1_i1:355-1578(-)	199.763	68	24	130	22	1	407	46	6.37	450.32	24
512	TRINITY_DN50859_c0_g1_i1_orf1	ORF type:complete len:542 hit:TKW35833.1 TRINITY_DN50859_c0_g1_i1:87-1712(+)	199.749	54	24	141	22	1	541	58.9	6.27	575.85	24
513	TRINITY_DN2113_c0_g2_i1_orf1	ORF type:complete len:450 hit:XP_002463510.1 TRINITY_DN2113_c0_g2_i1:93-1442(+)	199.724	62	23	147	22	1	449	48.3	6.67	505.58	23
514	TRINITY_DN27666_c0_g1_i3_orf1	ORF type:3prime_partial len:290 hit:EES00320.2 TRINITY_DN27666_c0_g1_i3:3-872(+)	199.707	81	16	210	14	1	289	30.9	5.35	856.17	16
515	TRINITY_DN1700_c0_g1_i8_orf1	ORF type:complete len:461 hit:TKW42266.1 TRINITY_DN1700_c0_g1_i8:1-1383(-)	199.348	56	19	108	17	1	460	47.9	8.53	421.82	19
516	TRINITY_DN1700_c0_g1_i4_orf1	ORF type:3prime_partial len:455 hit:TKW42266.1 TRINITY_DN1700_c0_g1_i4:463-1827(-)	199.348	56	19	108	17	1	454	47.2	8.65	421.82	19
517	TRINITY_DN1170_c0_g1_i5_orf1	ORF type:complete len:536 hit:XP_002461359.1 TRINITY_DN1170_c0_g1_i5:367-1974(-)	199.336	67	29	139	2	1	535	59	5.96	465.08	29
518	TRINITY_DN3229_c0_g1_i9_orf1	ORF type:complete len:465 hit:XP_002468011.1 TRINITY_DN3229_c0_g1_i9:216-1610(-)	199.163	68	21	160	15	1	464	50	7.12	596.04	21
519	TRINITY_DN7097_c0_g1_i3_orf1	ORF type:3prime_partial len:809 hit:NP_001349162.1 TRINITY_DN7097_c0_g1_i3:728-3154(-)	199.153	52	35	105	35	1	808	88.8	7.3	346.41	35
520	TRINITY_DN2368_c0_g1_i9_orf1	ORF type:3prime_partial len:526 hit:XP_021312641.1 TRINITY_DN2368_c0_g1_i9:562-2139(-)	199.058	46	18	190	15	1	525	57.9	5.47	690.16	18
521	TRINITY_DN1098_c0_g1_i8_orf1	ORF type:complete len:456 hit:XP_021303084.1 TRINITY_DN1098_c0_g1_i8:209-1576(+)	199.045	66	23	136	8	1	455	51.5	5.81	524.1	23
522	TRINITY_DN3041_c0_g1_i9_orf1	ORF type:complete len:810 hit:XP_002455827.1 TRINITY_DN3041_c0_g1_i9:311-2740(+)	199.012	50	33	108	17	1	809	90.4	5.9	385.98	33
523	TRINITY_DN3041_c0_g1_i1_orf1	ORF type:complete len:810 hit:XP_002455827.1 TRINITY_DN3041_c0_g1_i1:158-2587(+)	199.012	50	33	108	17	1	809	90.4	5.83	385.98	33
524	TRINITY_DN12110_c0_g2_i1_orf1	ORF type:complete len:408 hit:XP_002447363.1 TRINITY_DN12110_c0_g2_i1:236-1459(-)	198.949	59	18	128	18	1	407	43.1	6.6	542.83	18
525	TRINITY_DN8669_c0_g2_i1_orf1	ORF type:3prime_partial len:626 hit:XP_002448072.1 TRINITY_DN8669_c0_g2_i1:271-2148(-)	198.766	65	30	101	28	1	625	69.4	5.05	338.58	30
526	TRINITY_DN2425_c1_g1_i1_orf1	ORF type:complete len:614 hit:XP_002464277.1 TRINITY_DN2425_c1_g1_i1:149-1990(+)	198.308	56	32	162	3	1	613	69.3	6.3	521.84	32
527	TRINITY_DN610_c1_g1_i1_orf1	ORF type:complete len:378 hit:XP_021301915.1 TRINITY_DN610_c1_g1_i1:314-1447(-)	198.142	56	15	180	2	1	377	41.6	5.39	739.82	15
528	TRINITY_DN68305_c0_g1_i5_orf1	ORF type:complete len:527 hit:XP_021306386.1 TRINITY_DN68305_c0_g1_i5:194-1774(+)	198.107	57	25	128	25	1	526	57.6	6.54	413.83	25
529	TRINITY_DN6934_c0_g1_i3_orf1	ORF type:complete len:740 hit:XP_002464119.1 TRINITY_DN6934_c0_g1_i3:72-2291(+)	197.94	54	36	152	0	0	739	84.5	7.12	452.88	36
530	TRINITY_DN3330_c0_g1_i1_orf1	ORF type:3prime_partial len:857 hit:XP_002459229.1 TRINITY_DN3330_c0_g1_i1:1-2571(+)	197.72	46	29	105	29	1	856	92	5.91	375.61	29
531	TRINITY_DN3330_c0_g1_i4_orf1	ORF type:3prime_partial len:829 hit:XP_002459229.1 TRINITY_DN3330_c0_g1_i4:1-2487(+)	197.72	47	29	105	29	1	828	88.7	5.78	375.61	29
532	TRINITY_DN20035_c0_g1_i1_orf1	ORF type:complete len:267 hit:KXG31479.1 TRINITY_DN20035_c0_g1_i1:355-1155(-)	197.627	64	22	280	22	1	266	28.7	5.07	1026.16	22
533	TRINITY_DN3181_c0_g1_i1_orf1	ORF type:complete len:635 hit:AQK57300.1 TRINITY_DN3181_c0_g1_i1:382-2286(+)	197.558	61	29	107	17	1	634	68.1	7.14	349.56	29
534	TRINITY_DN6519_c0_g1_i2_orf1	ORF type:complete len:260 hit:XP_002444843.1 TRINITY_DN6519_c0_g1_i2:139-918(+)	197.531	76	19	456	12	1	259	28.5	4.89	1446.44	19
535	TRINITY_DN4547_c0_g1_i5_orf1	ORF type:complete len:540 hit:XP_004955716.1 TRINITY_DN4547_c0_g1_i5:120-1739(+)	197.493	50	24	111	24	1	539	57.5	6.23	425.64	24
536	TRINITY_DN4547_c0_g1_i13_orf1	ORF type:3prime_partial len:527 hit:XP_002459473.1 TRINITY_DN4547_c0_g1_i13:17-1597(+)	197.493	51	24	111	24	1	526	56.6	6.23	425.64	24
537	TRINITY_DN4547_c0_g1_i9_orf1	ORF type:complete len:540 hit:XP_004955716.1 TRINITY_DN4547_c0_g1_i9:120-1739(+)	197.493	50	24	111	24	1	539	57.6	6.23	425.64	24
538	TRINITY_DN3238_c0_g1_i1_orf1	ORF type:3prime_partial len:493 hit:PUZ37715.1 TRINITY_DN3238_c0_g1_i1:135-1613(+)	197.229	53	20	202	12	1	492	53.3	8.31	681.65	20
539	TRINITY_DN29782_c0_g1_i4_orf1	ORF type:complete len:612 hit:XP_002466200.1 TRINITY_DN29782_c0_g1_i4:277-2112(-)	197.218	50	27	123	26	1	611	67.8	5.08	415.86	27
540	TRINITY_DN12258_c0_g1_i13_orf1	ORF type:complete len:444 hit:XP_002446509.1 TRINITY_DN12258_c0_g1_i13:455-1786(+)	197.069	69	24	141	24	1	443	47.2	5.57	522.74	24
541	TRINITY_DN11570_c0_g1_i9_orf1	ORF type:3prime_partial len:294 hit:RLM84503.1 TRINITY_DN11570_c0_g1_i9:1-882(+)	196.65	53	14	172	13	1	293	32.5	4.86	747.64	14
542	TRINITY_DN2538_c0_g1_i6_orf1	ORF type:complete len:565 hit:XP_002451838.1 TRINITY_DN2538_c0_g1_i6:212-1906(+)	196.315	53	23	132	23	1	564	61.5	9.32	489.94	23
543	TRINITY_DN4276_c1_g1_i7_orf1	ORF type:complete len:760 hit:XP_002452330.1 TRINITY_DN4276_c1_g1_i7:150-2429(+)	196.054	49	32	123	31	1	759	85.4	9.22	392.32	32
544	TRINITY_DN3699_c0_g1_i1_orf1	ORF type:complete len:716 hit:XP_002467093.1 TRINITY_DN3699_c0_g1_i1:431-2578(-)	195.864	49	38	118	7	1	715	81.3	8.06	320.56	38
545	TRINITY_DN26491_c0_g1_i4_orf1	ORF type:complete len:817 hit:XP_002465161.1 TRINITY_DN26491_c0_g1_i4:404-2854(-)	195.845	44	32	114	23	1	816	92.9	6.48	366.43	32
546	TRINITY_DN7174_c0_g1_i3_orf1	ORF type:complete len:519 hit:XP_021313884.1 TRINITY_DN7174_c0_g1_i3:384-1940(+)	195.611	58	27	152	16	1	518	58.7	6.81	518.1	27
547	TRINITY_DN12673_c0_g1_i2_orf1	ORF type:complete len:489 hit:XP_021310050.1 TRINITY_DN12673_c0_g1_i2:76-1542(+)	195.533	56	23	129	23	1	488	55.2	5	471.41	23
548	TRINITY_DN4154_c1_g1_i5_orf1	ORF type:complete len:670 hit:XP_021315034.1 TRINITY_DN4154_c1_g1_i5:569-2578(-)	195.499	47	24	113	24	1	669	73.4	6.99	399.79	24
549	TRINITY_DN8988_c0_g1_i6_orf1	ORF type:complete len:317 hit:XP_002456776.1 TRINITY_DN8988_c0_g1_i6:139-1089(+)	195.376	55	14	115	14	1	316	35.1	9.44	519.61	14
550	TRINITY_DN7834_c0_g1_i4_orf1	ORF type:3prime_partial len:582 hit:RLN17970.1 TRINITY_DN7834_c0_g1_i4:214-1959(-)	195.169	49	20	107	5	1	581	62.8	5.92	442.1	20
551	TRINITY_DN2485_c0_g1_i5_orf1	ORF type:complete len:352 hit:NP_001150152.1 TRINITY_DN2485_c0_g1_i5:268-1323(-)	195.113	59	16	125	16	1	351	38.4	5.92	495.21	16
552	TRINITY_DN28277_c0_g1_i4_orf1	ORF type:complete len:1515 hit:XP_002457814.2 TRINITY_DN28277_c0_g1_i4:181-4725(+)	195.068	31	34	105	31	1	1514	166	7.06	336.49	34
553	TRINITY_DN748_c0_g1_i6_orf1	ORF type:complete len:346 hit:XP_002457554.1 TRINITY_DN748_c0_g1_i6:1367-2404(-)	194.934	70	18	178	14	1	345	36	7.9	563.73	18
554	TRINITY_DN3431_c0_g1_i13_orf1	ORF type:3prime_partial len:309 hit:OEL22945.1 TRINITY_DN3431_c0_g1_i13:871-1797(+)	194.873	86	21	136	0	2	308	34.1	5.27	494.7	21
555	TRINITY_DN595_c0_g1_i1_orf1	ORF type:complete len:658 hit:XP_021308313.1 TRINITY_DN595_c0_g1_i1:137-2110(+)	194.647	51	28	142	27	1	657	71.3	7.33	497.49	28
556	TRINITY_DN1545_c0_g1_i13_orf1	ORF type:3prime_partial len:529 hit:XP_021306565.1 TRINITY_DN1545_c0_g1_i13:1309-2895(-)	194.498	58	27	131	8	1	528	59.4	7.09	436.63	27
557	TRINITY_DN754_c0_g2_i1_orf1	ORF type:complete len:345 hit:AGD80597.1 TRINITY_DN754_c0_g2_i1:193-1227(+)	194.459	63	21	154	8	1	344	37.5	8.12	590.42	21
558	TRINITY_DN15321_c0_g1_i5_orf1	ORF type:3prime_partial len:352 hit:XP_021315754.1 TRINITY_DN15321_c0_g1_i5:521-1576(-)	194.444	69	15	216	6	1	351	38.8	5.57	890.85	15
559	TRINITY_DN11166_c0_g1_i5_orf1	ORF type:complete len:510 hit:PWZ57194.1 TRINITY_DN11166_c0_g1_i5:205-1734(+)	193.809	49	21	160	19	1	509	56.1	6.47	532.22	21
560	TRINITY_DN6145_c0_g1_i4_orf1	ORF type:complete len:351 hit:XP_021317672.1 TRINITY_DN6145_c0_g1_i4:515-1567(+)	193.801	83	22	127	18	1	350	39.3	7.94	456.79	22
561	TRINITY_DN27051_c0_g1_i14_orf1	ORF type:complete len:828 hit:KXG38529.1 TRINITY_DN27051_c0_g1_i14:176-2659(-)	193.545	40	25	110	25	1	827	90.7	7.17	410.46	25
562	TRINITY_DN27051_c0_g1_i2_orf1	ORF type:3prime_partial len:786 hit:XP_021310363.1 TRINITY_DN27051_c0_g1_i2:681-3038(-)	193.545	42	25	110	25	1	785	86.3	6.4	410.46	25
563	TRINITY_DN9785_c0_g1_i47_orf1	ORF type:complete len:364 hit:XP_021315650.1 TRINITY_DN9785_c0_g1_i47:151-1242(+)	193.321	68	19	145	19	1	363	39.6	6.8	522.76	19
564	TRINITY_DN6804_c0_g2_i3_orf1	ORF type:complete len:1090 hit:XP_021303604.1 TRINITY_DN6804_c0_g2_i3:277-3546(-)	193.275	37	34	127	34	1	1089	121.4	5.34	391.27	34
565	TRINITY_DN34983_c0_g1_i4_orf1	ORF type:3prime_partial len:582 hit:XP_002453476.1 TRINITY_DN34983_c0_g1_i4:2-1747(+)	193.095	62	32	142	32	1	581	63	7.05	427.68	32
566	TRINITY_DN676_c0_g1_i3_orf1	ORF type:complete len:539 hit:XP_002462855.2 TRINITY_DN676_c0_g1_i3:238-1854(-)	192.89	44	17	136	15	1	538	59	5.85	517.8	17
567	TRINITY_DN2465_c0_g1_i6_orf1	ORF type:3prime_partial len:457 hit:ONM30686.1 TRINITY_DN2465_c0_g1_i6:1016-2386(+)	192.851	68	23	109	23	1	456	49.6	6.4	414.98	23
568	TRINITY_DN2465_c0_g1_i10_orf1	ORF type:complete len:474 hit:XP_021311303.1 TRINITY_DN2465_c0_g1_i10:315-1736(+)	192.851	65	23	109	23	1	473	51.3	6.76	414.98	23
569	TRINITY_DN1415_c0_g1_i2_orf1	ORF type:complete len:305 hit:XP_021320422.1 TRINITY_DN1415_c0_g1_i2:321-1235(-)	192.839	49	10	150	10	1	304	33.2	6.62	625.06	10
570	TRINITY_DN11892_c0_g1_i15_orf1	ORF type:complete len:1120 hit:XP_002450997.1 TRINITY_DN11892_c0_g1_i15:608-3967(-)	192.78	38	41	121	20	1	1119	131.2	5.86	383.25	41
571	TRINITY_DN4567_c0_g1_i2_orf1	ORF type:3prime_partial len:696 hit:PWZ09256.1 TRINITY_DN4567_c0_g1_i2:1-2088(+)	192.727	62	38	143	32	1	695	78.2	9.01	423.08	38
572	TRINITY_DN1170_c0_g1_i4_orf1	ORF type:complete len:536 hit:XP_002461359.1 TRINITY_DN1170_c0_g1_i4:367-1974(-)	192.585	62	28	137	2	1	535	59	5.96	456.08	28
573	TRINITY_DN8378_c0_g1_i2_orf1	ORF type:3prime_partial len:841 hit:EES02367.2 TRINITY_DN8378_c0_g1_i2:382-2904(-)	192.44	49	33	97	33	1	840	93.1	5.29	321.9	33
574	TRINITY_DN1378_c0_g2_i1_orf1	ORF type:3prime_partial len:1025 hit:XP_021306026.1 TRINITY_DN1378_c0_g2_i1:238-3312(+)	192.267	43	40	106	38	1	1024	114.4	8.69	340.93	40
575	TRINITY_DN12280_c0_g1_i4_orf1	ORF type:complete len:507 hit:XP_002458467.1 TRINITY_DN12280_c0_g1_i4:185-1705(+)	192.259	63	24	137	24	1	506	55	6.49	483.52	24
576	TRINITY_DN3181_c0_g1_i4_orf1	ORF type:complete len:632 hit:XP_002442681.1 TRINITY_DN3181_c0_g1_i4:421-2316(+)	191.887	62	30	102	1	1	631	67.8	7.21	351.78	30
577	TRINITY_DN5933_c0_g1_i10_orf1	ORF type:complete len:410 hit:XP_002456774.1 TRINITY_DN5933_c0_g1_i10:432-1661(-)	191.852	61	26	158	24	1	409	47.9	6.57	512.71	26
578	TRINITY_DN5933_c0_g1_i5_orf1	ORF type:complete len:405 hit:XP_002456774.1 TRINITY_DN5933_c0_g1_i5:819-2033(-)	191.852	62	26	158	24	1	404	47	7.21	512.71	26
579	TRINITY_DN211_c0_g1_i1_orf1	ORF type:complete len:925 hit:AGT17188.1 TRINITY_DN211_c0_g1_i1:492-3266(-)	191.757	37	27	101	13	1	924	104	4.93	322.04	27
580	TRINITY_DN211_c0_g1_i4_orf1	ORF type:complete len:922 hit:AGT17188.1 TRINITY_DN211_c0_g1_i4:453-3218(-)	191.757	37	27	101	13	1	921	103.7	4.93	322.04	27
581	TRINITY_DN99801_c0_g1_i7_orf1	ORF type:complete len:906 hit:XP_021312812.1 TRINITY_DN99801_c0_g1_i7:221-2938(+)	191.292	47	34	98	34	1	905	98.7	9.64	349.54	34
582	TRINITY_DN7697_c0_g2_i6_orf1	ORF type:complete len:544 hit:PWZ54275.1 TRINITY_DN7697_c0_g2_i6:270-1901(+)	191.279	65	25	100	25	1	543	60.4	6.48	378.49	25
583	TRINITY_DN3699_c0_g1_i2_orf1	ORF type:3prime_partial len:650 hit:AGT17076.1 TRINITY_DN3699_c0_g1_i2:431-2380(-)	191.101	51	38	119	0	0	649	74.4	8.06	335.71	38
584	TRINITY_DN6934_c0_g1_i6_orf1	ORF type:complete len:740 hit:XP_002464119.1 TRINITY_DN6934_c0_g1_i6:32-2251(+)	191.077	54	36	148	6	1	739	84.4	7.12	447.77	36
585	TRINITY_DN10960_c0_g1_i2_orf1	ORF type:complete len:563 hit:XP_021316893.1 TRINITY_DN10960_c0_g1_i2:289-1977(+)	190.996	46	20	122	20	1	562	61.4	7.66	456.82	20
586	TRINITY_DN539_c0_g1_i2_orf1	ORF type:complete len:508 hit:XP_002453237.1 TRINITY_DN539_c0_g1_i2:216-1739(+)	190.976	61	23	136	23	1	507	54.7	7.34	458.47	23
587	TRINITY_DN18312_c0_g1_i1_orf1	ORF type:3prime_partial len:338 hit:XP_002442964.1 TRINITY_DN18312_c0_g1_i1:2-1015(+)	190.939	68	23	161	15	1	337	37.4	7.21	594.24	23
588	TRINITY_DN4725_c0_g1_i1_orf1	ORF type:complete len:547 hit:XP_002452962.1 TRINITY_DN4725_c0_g1_i1:261-1901(-)	190.686	57	26	118	26	1	546	59.3	6	366.8	26
589	TRINITY_DN34_c0_g1_i9_orf1	ORF type:complete len:229 hit:XP_002445113.1 TRINITY_DN34_c0_g1_i9:161-847(+)	190.118	75	18	238	6	1	228	25.4	9.52	865.98	18
590	TRINITY_DN2719_c0_g1_i1_orf1	ORF type:complete len:537 hit:XP_002455484.1 TRINITY_DN2719_c0_g1_i1:100-1710(+)	190.048	58	20	114	20	1	536	57.1	8.75	445.9	20
591	TRINITY_DN109838_c0_g2_i2_orf1	ORF type:complete len:423 hit:XP_002453516.1 TRINITY_DN109838_c0_g2_i2:120-1388(+)	190.036	60	23	131	21	1	422	47.2	8.85	454.93	23
592	TRINITY_DN6934_c0_g1_i4_orf1	ORF type:complete len:738 hit:XP_008664856.1 TRINITY_DN6934_c0_g1_i4:118-2331(+)	189.997	54	36	145	0	0	737	84.1	7.14	445.16	36
593	TRINITY_DN9162_c0_g1_i1_orf1	ORF type:complete len:485 hit:XP_002442053.1 TRINITY_DN9162_c0_g1_i1:247-1701(-)	189.837	56	24	134	24	1	484	52.8	7.43	464.29	24
594	TRINITY_DN48862_c0_g1_i2_orf1	ORF type:complete len:881 hit:XP_002460643.1 TRINITY_DN48862_c0_g1_i2:370-3012(+)	189.611	47	33	95	33	1	880	94.7	5.16	282.92	33
595	TRINITY_DN13267_c0_g2_i4_orf1	ORF type:3prime_partial len:742 hit:XP_002449583.1 TRINITY_DN13267_c0_g2_i4:397-2622(-)	189.552	46	29	116	28	1	741	82.9	6.96	416.68	29
596	TRINITY_DN12816_c0_g1_i7_orf1	ORF type:3prime_partial len:366 hit:XP_021308958.1 TRINITY_DN12816_c0_g1_i7:775-1872(+)	189.346	62	19	201	19	1	365	40.9	6.25	660.11	19
597	TRINITY_DN2040_c0_g1_i5_orf1	ORF type:complete len:725 hit:XP_002461238.2 TRINITY_DN2040_c0_g1_i5:194-2368(+)	189.341	44	25	116	1	1	724	81.1	5.41	428.16	25
598	TRINITY_DN8527_c0_g1_i4_orf1	ORF type:complete len:479 hit:XP_002439728.1 TRINITY_DN8527_c0_g1_i4:2917-4353(+)	189.039	53	20	132	18	1	478	53.1	8.28	476.51	20
599	TRINITY_DN5963_c0_g1_i8_orf1	ORF type:3prime_partial len:481 hit:XP_002446361.2 TRINITY_DN5963_c0_g1_i8:92-1534(-)	188.988	44	19	136	15	1	480	53.8	6.8	491.64	19
600	TRINITY_DN4273_c1_g1_i1_orf1	ORF type:complete len:378 hit:XP_002466960.1 TRINITY_DN4273_c1_g1_i1:140-1273(-)	188.975	56	16	184	2	1	377	41.7	5.49	730.59	16
601	TRINITY_DN3181_c0_g1_i2_orf1	ORF type:complete len:623 hit:XP_002442681.1 TRINITY_DN3181_c0_g1_i2:421-2289(+)	188.913	62	30	101	1	1	622	66.8	7.05	346.62	30
602	TRINITY_DN512_c1_g2_i1_orf1	ORF type:3prime_partial len:395 hit:XP_002439812.1 TRINITY_DN512_c1_g2_i1:2-1186(+)	188.717	68	23	192	9	1	394	44.3	6.47	550.15	23
603	TRINITY_DN2409_c0_g1_i4_orf1	ORF type:3prime_partial len:390 hit:AQK68731.1 TRINITY_DN2409_c0_g1_i4:101-1270(+)	188.601	64	21	229	15	1	389	41.8	7.87	770.46	21
604	TRINITY_DN2973_c0_g1_i2_orf1	ORF type:complete len:444 hit:XP_002463508.1 TRINITY_DN2973_c0_g1_i2:270-1601(-)	188.293	52	23	159	4	1	443	50.6	7.4	460.94	23
605	TRINITY_DN5506_c2_g1_i4_orf1	ORF type:complete len:983 hit:XP_002466572.1 TRINITY_DN5506_c2_g1_i4:138-3086(+)	188.229	43	31	98	24	1	982	108.3	5.3	350.49	31
606	TRINITY_DN17063_c0_g1_i11_orf1	ORF type:5prime_partial len:421 hit:XP_021318249.1 TRINITY_DN17063_c0_g1_i11:71-1333(+)	188.18	46	21	208	15	1	421	48	4.67	638.49	21
607	TRINITY_DN17063_c0_g1_i4_orf1	ORF type:internal len:432 hit:XP_021318249.1 TRINITY_DN17063_c0_g1_i4:147-1442(+)	188.18	45	21	208	15	1	432	49.3	4.65	638.49	21
608	TRINITY_DN715_c0_g2_i2_orf1	ORF type:3prime_partial len:384 hit:AQK72381.1 TRINITY_DN715_c0_g2_i2:38-1189(+)	187.92	62	22	416	14	1	383	41.7	9.1	1429.93	22
609	TRINITY_DN1105_c0_g2_i2_orf1	ORF type:complete len:262 hit:XP_002446626.1 TRINITY_DN1105_c0_g2_i2:453-1238(-)	187.823	64	18	346	9	1	261	29.6	4.81	1103.27	18
610	TRINITY_DN41434_c0_g2_i1_orf1	ORF type:complete len:834 hit:XP_002439059.2 TRINITY_DN41434_c0_g2_i1:171-2672(+)	187.546	47	32	118	32	1	833	94.1	6.93	411.95	32
611	TRINITY_DN37875_c0_g1_i1_orf1	ORF type:complete len:427 hit:XP_025824251.1 TRINITY_DN37875_c0_g1_i1:324-1604(-)	187.424	59	22	99	11	1	426	47.7	6.18	378.89	22
612	TRINITY_DN59935_c0_g1_i1_orf1	ORF type:complete len:721 hit:XP_002464900.1 TRINITY_DN59935_c0_g1_i1:227-2389(-)	187.092	47	27	113	27	1	720	83.1	5.21	422.85	27
613	TRINITY_DN19250_c0_g1_i3_orf1	ORF type:complete len:721 hit:XP_002438048.1 TRINITY_DN19250_c0_g1_i3:81-2243(+)	186.928	50	26	93	25	1	720	79.6	6.05	347.74	26
614	TRINITY_DN1170_c0_g1_i1_orf1	ORF type:complete len:536 hit:XP_002461359.1 TRINITY_DN1170_c0_g1_i1:378-1985(-)	186.71	63	28	134	1	1	535	59	5.96	435.85	28
615	TRINITY_DN1098_c0_g1_i11_orf1	ORF type:complete len:424 hit:XP_021303084.1 TRINITY_DN1098_c0_g1_i11:209-1480(+)	186.708	66	22	121	8	1	423	47.7	6.44	444.24	22
616	TRINITY_DN46155_c0_g1_i3_orf1	ORF type:complete len:624 hit:XP_002448608.1 TRINITY_DN46155_c0_g1_i3:277-2148(-)	186.572	53	23	89	23	1	623	67.8	5.27	344.34	23
617	TRINITY_DN921_c0_g1_i19_orf1	ORF type:complete len:1950 hit:XP_021308334.1 TRINITY_DN921_c0_g1_i19:151-6000(+)	186.145	24	38	88	37	1	1949	213.3	6.3	294.74	38
618	TRINITY_DN1188_c0_g1_i9_orf1	ORF type:internal len:529 hit:PWZ55274.1 TRINITY_DN1188_c0_g1_i9:1-1587(+)	185.969	49	26	145	0	0	529	59.5	6.61	453.54	26
619	TRINITY_DN3519_c0_g1_i3_orf1	ORF type:3prime_partial len:471 hit:XP_021316131.1 TRINITY_DN3519_c0_g1_i3:218-1630(-)	185.902	56	24	147	24	1	470	53.1	7.42	475.64	24
620	TRINITY_DN4714_c0_g1_i2_orf1	ORF type:complete len:581 hit:XP_002456065.1 TRINITY_DN4714_c0_g1_i2:77-1819(+)	185.542	34	17	137	2	1	580	62.9	6.62	506.48	17
621	TRINITY_DN12836_c0_g1_i8_orf1	ORF type:3prime_partial len:1119 hit:XP_021320318.1 TRINITY_DN12836_c0_g1_i8:83-3439(-)	185.393	40	33	92	15	1	1118	120.8	6.37	346.97	33
622	TRINITY_DN28948_c0_g1_i2_orf1	ORF type:complete len:755 hit:XP_021309834.1 TRINITY_DN28948_c0_g1_i2:564-2828(-)	185.339	50	29	82	29	1	754	82.3	5.52	295.54	29
623	TRINITY_DN339_c0_g2_i2_orf1	ORF type:3prime_partial len:894 hit:NP_001105325.1 TRINITY_DN339_c0_g2_i2:902-3583(-)	185.134	47	34	92	28	1	893	97.5	6.58	275.2	34
624	TRINITY_DN13568_c0_g1_i3_orf1	ORF type:3prime_partial len:603 hit:XP_021311097.1 TRINITY_DN13568_c0_g1_i3:275-2083(-)	184.997	47	21	141	5	1	602	68.7	5.49	514.09	21
625	TRINITY_DN3448_c1_g1_i6_orf1	ORF type:5prime_partial len:295 hit:NP_001338678.1 TRINITY_DN3448_c1_g1_i6:174-1058(+)	184.733	74	20	600	1	1	295	32.7	7.77	2449.47	20
626	TRINITY_DN16471_c0_g1_i5_orf1	ORF type:3prime_partial len:842 hit:XP_021304846.1 TRINITY_DN16471_c0_g1_i5:264-2789(-)	184.715	44	35	98	35	1	841	92.6	7.55	323.65	35
627	TRINITY_DN11570_c0_g1_i4_orf1	ORF type:3prime_partial len:297 hit:XP_008652279.1 TRINITY_DN11570_c0_g1_i4:1-891(+)	184.657	43	12	166	11	1	296	32.8	4.72	717.01	12
628	TRINITY_DN7555_c1_g1_i6_orf1	ORF type:complete len:350 hit:XP_002466088.1 TRINITY_DN7555_c1_g1_i6:13-1062(+)	184.513	58	13	102	11	1	349	37.1	4.68	442.24	13
629	TRINITY_DN7555_c1_g1_i5_orf1	ORF type:3prime_partial len:346 hit:OEL31027.1 TRINITY_DN7555_c1_g1_i5:1-1038(+)	184.513	58	13	102	11	1	345	36.8	4.68	442.24	13
630	TRINITY_DN2425_c1_g1_i2_orf1	ORF type:complete len:527 hit:XP_002464277.1 TRINITY_DN2425_c1_g1_i2:549-2129(+)	184.395	58	30	152	1	1	526	60.2	6.38	463.98	30
631	TRINITY_DN6277_c1_g1_i3_orf1	ORF type:complete len:911 hit:XP_002458490.1 TRINITY_DN6277_c1_g1_i3:262-2994(+)	183.962	42	29	79	16	1	910	101.7	5.35	267.57	29
632	TRINITY_DN15794_c0_g1_i2_orf1	ORF type:complete len:483 hit:XP_002468237.2 TRINITY_DN15794_c0_g1_i2:645-2093(-)	183.76	58	30	137	30	1	482	53	6.96	438.84	30
633	TRINITY_DN477_c0_g2_i1_orf1	ORF type:complete len:1120 hit:OQU87625.1 TRINITY_DN477_c0_g2_i1:322-3681(-)	183.73	39	39	86	34	1	1119	130.5	6	277.65	39
634	TRINITY_DN25712_c0_g1_i6_orf1	ORF type:complete len:368 hit:AGT15961.1 TRINITY_DN25712_c0_g1_i6:499-1602(-)	183.525	72	18	156	18	1	367	39	6.52	553.87	18
635	TRINITY_DN27666_c0_g1_i1_orf1	ORF type:3prime_partial len:244 hit:ALP06207.1 TRINITY_DN27666_c0_g1_i1:768-1499(+)	182.859	89	13	190	13	1	243	25.8	4.96	799.19	13
636	TRINITY_DN1382_c0_g1_i5_orf1	ORF type:complete len:305 hit:RLM99311.1 TRINITY_DN1382_c0_g1_i5:163-1077(+)	182.71	50	16	161	2	1	304	31.7	4.68	553.23	16
637	TRINITY_DN13384_c0_g1_i7_orf1	ORF type:complete len:354 hit:XP_002443063.1 TRINITY_DN13384_c0_g1_i7:410-1471(-)	182.517	62	16	123	5	1	353	38.8	5.73	437.08	16
638	TRINITY_DN38127_c0_g1_i2_orf1	ORF type:3prime_partial len:246 hit:XP_002439092.1 TRINITY_DN38127_c0_g1_i2:171-908(+)	182.096	59	14	309	12	1	245	26	8.91	1156.4	14
639	TRINITY_DN38127_c0_g1_i10_orf1	ORF type:complete len:251 hit:XP_002439092.1 TRINITY_DN38127_c0_g1_i10:79-831(+)	182.096	58	14	309	12	1	250	26.2	9.17	1156.4	14
640	TRINITY_DN38127_c0_g1_i5_orf1	ORF type:complete len:250 hit:XP_002439092.1 TRINITY_DN38127_c0_g1_i5:70-819(+)	182.096	58	14	309	12	1	249	26.1	9.17	1156.4	14
641	TRINITY_DN9898_c0_g1_i2_orf1	ORF type:complete len:388 hit:PWZ27346.1 TRINITY_DN9898_c0_g1_i2:138-1301(+)	182.048	60	22	162	22	1	387	39.2	9.77	565.11	22
642	TRINITY_DN15794_c0_g1_i5_orf1	ORF type:complete len:482 hit:XP_002468237.2 TRINITY_DN15794_c0_g1_i5:613-2058(-)	182.018	57	29	136	29	1	481	52.8	6.74	436.85	29
643	TRINITY_DN211_c0_g1_i3_orf1	ORF type:complete len:804 hit:AGT17188.1 TRINITY_DN211_c0_g1_i3:404-2815(-)	181.925	39	25	95	11	1	803	90.9	6.06	304.29	25
644	TRINITY_DN108_c0_g2_i3_orf1	ORF type:complete len:1068 hit:XP_021309739.1 TRINITY_DN108_c0_g2_i3:221-3424(+)	181.836	37	35	130	17	1	1067	122.9	5.58	400.39	35
645	TRINITY_DN1515_c0_g1_i5_orf1	ORF type:3prime_partial len:404 hit:OQU78460.1 TRINITY_DN1515_c0_g1_i5:266-1477(+)	181.664	57	24	137	8	1	403	44.9	6.99	439.93	24
646	TRINITY_DN1170_c0_g1_i2_orf1	ORF type:3prime_partial len:487 hit:XP_002461359.1 TRINITY_DN1170_c0_g1_i2:237-1697(-)	181.573	66	26	127	1	1	486	53.6	5.47	425.6	26
647	TRINITY_DN5190_c0_g3_i1_orf1	ORF type:complete len:538 hit:XP_002468633.1 TRINITY_DN5190_c0_g3_i1:121-1734(+)	181.548	61	28	92	28	1	537	57.8	7.47	323.05	28
648	TRINITY_DN74647_c0_g3_i2_orf1	ORF type:complete len:523 hit:XP_002454893.1 TRINITY_DN74647_c0_g3_i2:94-1662(+)	181.497	61	27	119	27	1	522	61	6.44	401.28	27
649	TRINITY_DN11570_c0_g1_i14_orf1	ORF type:3prime_partial len:220 hit:RLM84503.1 TRINITY_DN11570_c0_g1_i14:1-660(+)	181.115	59	12	158	11	1	219	24.5	4.87	689.86	12
650	TRINITY_DN257_c0_g1_i17_orf1	ORF type:complete len:1597 hit:XP_021304718.1 TRINITY_DN257_c0_g1_i17:2769-7559(-)	180.874	24	27	82	2	1	1596	178.2	6.86	299.85	27
651	TRINITY_DN9081_c0_g1_i7_orf1	ORF type:complete len:364 hit:OQU89465.1 TRINITY_DN9081_c0_g1_i7:45-1136(-)	180.782	66	19	265	1	1	363	38.3	6.52	1056.15	19
652	TRINITY_DN32088_c0_g1_i1_orf1	ORF type:complete len:4208 hit:XP_021318346.1 TRINITY_DN32088_c0_g1_i1:187-12810(+)	180.75	15	52	76	51	1	4207	472.3	5.99	224.12	52
653	TRINITY_DN16839_c0_g1_i6_orf1	ORF type:complete len:625 hit:XP_002440874.1 TRINITY_DN16839_c0_g1_i6:437-2311(+)	180.475	55	25	80	25	1	624	69.5	5.47	292.96	25
654	TRINITY_DN2155_c2_g1_i1_orf1	ORF type:complete len:245 hit:XP_002456690.1 TRINITY_DN2155_c2_g1_i1:3-737(+)	180.389	66	11	185	7	1	244	26.9	5.34	747.97	11
655	TRINITY_DN5583_c0_g1_i1_orf1	ORF type:complete len:430 hit:XP_021313256.1 TRINITY_DN5583_c0_g1_i1:157-1446(+)	180.127	61	21	161	21	1	429	46	7.33	585.33	21
656	TRINITY_DN1285_c0_g1_i4_orf1	ORF type:5prime_partial len:501 hit:XP_002455030.1 TRINITY_DN1285_c0_g1_i4:196-1698(+)	180.004	46	19	311	0	2	501	54.9	6.9	1210.34	19
657	TRINITY_DN1170_c0_g1_i6_orf1	ORF type:complete len:536 hit:XP_002461359.1 TRINITY_DN1170_c0_g1_i6:378-1985(-)	179.958	59	27	132	1	1	535	59	5.96	426.84	27
658	TRINITY_DN75508_c0_g2_i1_orf1	ORF type:complete len:500 hit:XP_021308588.1 TRINITY_DN75508_c0_g2_i1:179-1678(+)	179.804	56	22	146	22	1	499	54.7	8.16	527.39	22
659	TRINITY_DN19123_c0_g1_i12_orf1	ORF type:complete len:551 hit:XP_021311685.1 TRINITY_DN19123_c0_g1_i12:1054-2706(-)	179.636	59	29	111	29	1	550	61.3	7.15	350.98	29
660	TRINITY_DN36624_c0_g1_i9_orf1	ORF type:complete len:792 hit:XP_002446063.1 TRINITY_DN36624_c0_g1_i9:390-2765(-)	179.573	52	31	105	31	1	791	88.4	6.58	328.31	31
661	TRINITY_DN13126_c0_g1_i3_orf1	ORF type:complete len:565 hit:XP_002439030.2 TRINITY_DN13126_c0_g1_i3:66-1760(+)	179.525	50	32	169	31	1	564	64.8	5.05	511.94	32
662	TRINITY_DN12258_c0_g1_i2_orf1	ORF type:complete len:423 hit:XP_002446509.1 TRINITY_DN12258_c0_g1_i2:401-1669(+)	179.397	66	22	128	22	1	422	45.1	5.63	478.24	22
663	TRINITY_DN715_c0_g1_i6_orf1	ORF type:complete len:190 hit:XP_021305023.1 TRINITY_DN715_c0_g1_i6:111-680(+)	179.274	77	12	372	2	1	189	20.4	7.36	1484.61	12
664	TRINITY_DN748_c0_g1_i5_orf1	ORF type:complete len:325 hit:XP_002457554.1 TRINITY_DN748_c0_g1_i5:1768-2742(-)	179.24	67	17	171	14	1	324	33.8	8.72	526.69	17
665	TRINITY_DN1154_c1_g1_i8_orf1	ORF type:complete len:991 hit:XP_021319012.1 TRINITY_DN1154_c1_g1_i8:107-3079(+)	179.189	32	23	114	0	0	990	107.5	5.17	392.5	23
666	TRINITY_DN5229_c0_g1_i5_orf1	ORF type:complete len:447 hit:NP_001307424.1 TRINITY_DN5229_c0_g1_i5:324-1664(-)	179.104	71	22	111	2	1	446	50.1	4.83	400.3	22
667	TRINITY_DN17241_c0_g2_i2_orf1	ORF type:complete len:386 hit:XP_021308624.1 TRINITY_DN17241_c0_g2_i2:143-1300(+)	179.025	71	20	79	20	1	385	45.3	5.49	336.75	20
668	TRINITY_DN6984_c0_g1_i7_orf1	ORF type:complete len:365 hit:XP_002464260.1 TRINITY_DN6984_c0_g1_i7:168-1262(+)	178.905	63	19	144	12	1	364	41.4	5.94	491.49	19
669	TRINITY_DN2115_c0_g1_i5_orf1	ORF type:3prime_partial len:1439 hit:AQK96996.1 TRINITY_DN2115_c0_g1_i5:295-4611(-)	178.888	33	36	76	36	1	1438	153	7.18	270.55	36
670	TRINITY_DN3675_c0_g1_i6_orf1	ORF type:complete len:699 hit:XP_021301959.1 TRINITY_DN3675_c0_g1_i6:358-2454(-)	178.849	42	25	91	24	1	698	76.5	7.39	322.87	25
671	TRINITY_DN3675_c0_g1_i10_orf1	ORF type:complete len:699 hit:XP_021301959.1 TRINITY_DN3675_c0_g1_i10:358-2454(-)	178.849	42	25	91	24	1	698	76.5	7.55	322.87	25
672	TRINITY_DN3145_c0_g1_i3_orf1	ORF type:3prime_partial len:272 hit:XP_004964721.1 TRINITY_DN3145_c0_g1_i3:170-985(-)	178.643	79	19	104	1	1	271	30.2	6.01	386.85	19
673	TRINITY_DN11569_c0_g1_i8_orf1	ORF type:complete len:533 hit:XP_002462893.2 TRINITY_DN11569_c0_g1_i8:233-1831(+)	178.482	53	23	98	23	1	532	59.6	7.59	370.88	23
674	TRINITY_DN8988_c0_g1_i8_orf1	ORF type:complete len:289 hit:ONM35708.1 TRINITY_DN8988_c0_g1_i8:139-1005(+)	178.35	49	12	100	12	1	288	32.1	9.33	471.23	12
675	TRINITY_DN6934_c0_g1_i2_orf1	ORF type:complete len:738 hit:XP_008664856.1 TRINITY_DN6934_c0_g1_i2:69-2282(+)	178.141	50	34	142	4	1	737	84	7.15	417.74	34
676	TRINITY_DN5715_c0_g1_i1_orf1	ORF type:complete len:168 hit:NP_001288394.1 TRINITY_DN5715_c0_g1_i1:67-570(+)	178.109	92	16	194	8	1	167	18.7	4.67	730.88	16
677	TRINITY_DN1850_c0_g1_i8_orf1	ORF type:complete len:717 hit:ASU55951.1 TRINITY_DN1850_c0_g1_i8:367-2517(-)	178.031	52	30	117	29	1	716	77.8	6.51	359.87	30
678	TRINITY_DN2872_c0_g1_i13_orf1	ORF type:3prime_partial len:266 hit:AAW21273.1 TRINITY_DN2872_c0_g1_i13:3-800(+)	177.954	67	11	340	1	1	265	29.2	6.07	1388.34	11
679	TRINITY_DN1006_c0_g2_i1_orf1	ORF type:3prime_partial len:540 hit:XP_021317069.1 TRINITY_DN1006_c0_g2_i1:2-1621(+)	177.926	58	28	87	22	1	539	57.9	7.02	270.75	28
680	TRINITY_DN38831_c0_g2_i3_orf1	ORF type:complete len:302 hit:NP_001132564.1 TRINITY_DN38831_c0_g2_i3:246-1151(-)	177.732	67	17	136	2	1	301	31.9	8.92	533.7	17
681	TRINITY_DN2040_c0_g1_i1_orf1	ORF type:complete len:737 hit:XP_002461238.2 TRINITY_DN2040_c0_g1_i1:194-2404(+)	177.642	40	24	108	1	1	736	82.3	5.25	391.79	24
682	TRINITY_DN1450_c0_g2_i1_orf1	ORF type:3prime_partial len:498 hit:XP_002459379.1 TRINITY_DN1450_c0_g2_i1:3-1496(+)	177.556	59	22	113	22	1	497	55.6	6.32	420.98	22
683	TRINITY_DN32031_c0_g2_i1_orf1	ORF type:complete len:961 hit:XP_021308934.1 TRINITY_DN32031_c0_g2_i1:453-3335(-)	177.156	41	39	120	36	1	960	107.6	6.05	323.9	39
684	TRINITY_DN755_c0_g2_i1_orf1	ORF type:complete len:399 hit:XP_002437260.1 TRINITY_DN755_c0_g2_i1:457-1653(-)	177.117	64	20	89	6	1	398	44.5	8.09	323.39	20
685	TRINITY_DN512_c0_g1_i1_orf1	ORF type:3prime_partial len:433 hit:XP_021303527.1 TRINITY_DN512_c0_g1_i1:438-1736(-)	177.091	55	20	153	6	1	432	48.2	6.8	419.34	20
686	TRINITY_DN14927_c0_g2_i3_orf1	ORF type:complete len:435 hit:NP_001337211.1 TRINITY_DN14927_c0_g2_i3:257-1561(+)	176.998	50	17	99	17	1	434	45.3	8.88	438.89	17
687	TRINITY_DN19594_c0_g1_i1_orf1	ORF type:complete len:858 hit:XP_021302280.1 TRINITY_DN19594_c0_g1_i1:258-2831(+)	176.43	44	33	110	33	1	857	94.3	6.61	333.27	33
688	TRINITY_DN2973_c0_g1_i1_orf1	ORF type:complete len:444 hit:XP_002454817.1 TRINITY_DN2973_c0_g1_i1:270-1601(-)	176.406	51	22	136	3	1	443	50.7	7.37	395.38	22
689	TRINITY_DN3243_c0_g1_i16_orf1	ORF type:3prime_partial len:282 hit:XP_021308119.1 TRINITY_DN3243_c0_g1_i16:1188-2033(+)	176.3	75	18	582	18	1	281	31	5.76	2022.39	18
690	TRINITY_DN12157_c0_g1_i2_orf1	ORF type:complete len:996 hit:XP_002438662.1 TRINITY_DN12157_c0_g1_i2:643-3630(-)	176.145	45	35	83	35	1	995	109.8	5.27	269.47	35
691	TRINITY_DN10888_c0_g2_i1_orf1	ORF type:complete len:481 hit:XP_002468295.1 TRINITY_DN10888_c0_g2_i1:143-1585(+)	175.763	66	22	89	22	1	480	52.7	6.37	329.81	22
692	TRINITY_DN15525_c0_g1_i4_orf1	ORF type:complete len:774 hit:XP_002467924.2 TRINITY_DN15525_c0_g1_i4:1426-3747(+)	175.539	37	24	102	18	1	773	84.9	6.98	369	24
693	TRINITY_DN5933_c0_g1_i4_orf1	ORF type:3prime_partial len:355 hit:NP_001141201.1 TRINITY_DN5933_c0_g1_i4:622-1686(-)	175.309	62	23	140	21	1	354	41.7	6	459.75	23
694	TRINITY_DN8458_c0_g1_i5_orf1	ORF type:3prime_partial len:832 hit:OQU76881.1 TRINITY_DN8458_c0_g1_i5:192-2687(+)	175.121	36	24	122	22	1	831	91.5	7.21	432.98	24
695	TRINITY_DN3512_c0_g1_i3_orf1	ORF type:complete len:412 hit:XP_021312008.1 TRINITY_DN3512_c0_g1_i3:271-1506(-)	174.861	68	18	123	8	1	411	44.1	6.2	475.42	18
696	TRINITY_DN31000_c0_g2_i1_orf1	ORF type:complete len:247 hit:XP_021305322.1 TRINITY_DN31000_c0_g2_i1:295-1035(-)	174.837	69	17	149	10	1	246	25.7	8.46	562.21	17
697	TRINITY_DN4714_c0_g1_i5_orf1	ORF type:complete len:580 hit:XP_002456065.1 TRINITY_DN4714_c0_g1_i5:55-1794(+)	174.627	31	16	122	1	1	579	62.8	6.28	451.81	16
698	TRINITY_DN79760_c0_g2_i1_orf1	ORF type:complete len:490 hit:XP_002466616.1 TRINITY_DN79760_c0_g2_i1:62-1531(+)	174.617	54	22	114	20	1	489	53	7.14	438.94	22
699	TRINITY_DN1188_c0_g1_i1_orf1	ORF type:3prime_partial len:610 hit:OQU80804.1 TRINITY_DN1188_c0_g1_i1:95-1924(+)	174.557	41	24	137	1	1	609	68.2	6.09	439.68	24
700	TRINITY_DN16670_c0_g1_i8_orf1	ORF type:3prime_partial len:409 hit:XP_021316986.1 TRINITY_DN16670_c0_g1_i8:170-1396(-)	174.407	63	26	205	26	1	408	45.8	5.77	662.85	26
701	TRINITY_DN21412_c0_g1_i1_orf1	ORF type:complete len:425 hit:XP_002442883.1 TRINITY_DN21412_c0_g1_i1:225-1499(-)	174.161	57	21	153	21	1	424	46	5.6	523.14	21
702	TRINITY_DN21412_c0_g1_i2_orf1	ORF type:complete len:460 hit:PWZ43922.1 TRINITY_DN21412_c0_g1_i2:225-1604(-)	174.161	53	21	153	21	1	459	49.5	5.6	523.14	21
703	TRINITY_DN7052_c0_g2_i6_orf1	ORF type:complete len:356 hit:XP_002457199.1 TRINITY_DN7052_c0_g2_i6:135-1202(+)	174.007	64	15	136	13	1	355	37.9	6.43	572.16	15
704	TRINITY_DN17334_c0_g2_i4_orf1	ORF type:complete len:528 hit:XP_002446118.1 TRINITY_DN17334_c0_g2_i4:522-2105(+)	173.99	54	23	122	19	1	527	59.3	7.23	376.28	23
705	TRINITY_DN14540_c0_g1_i4_orf1	ORF type:complete len:263 hit:XP_021305650.1 TRINITY_DN14540_c0_g1_i4:154-942(+)	173.781	74	17	99	16	1	262	28.7	7.43	378.53	17
706	TRINITY_DN339_c0_g2_i1_orf1	ORF type:3prime_partial len:877 hit:NP_001105325.1 TRINITY_DN339_c0_g2_i1:902-3532(-)	173.605	46	32	85	26	1	876	95.6	6.74	252.8	32
707	TRINITY_DN5406_c0_g1_i2_orf1	ORF type:complete len:1457 hit:XP_021305368.1 TRINITY_DN5406_c0_g1_i2:302-4672(-)	173.493	31	30	81	29	1	1456	156.8	4.72	281.39	30
708	TRINITY_DN5864_c0_g2_i5_orf1	ORF type:complete len:807 hit:XP_002454165.1 TRINITY_DN5864_c0_g2_i5:342-2762(+)	173.462	41	32	113	29	1	806	87.5	5.62	338.37	32
709	TRINITY_DN14927_c0_g2_i5_orf1	ORF type:complete len:468 hit:RLN28101.1 TRINITY_DN14927_c0_g2_i5:257-1660(+)	173.365	44	16	95	16	1	467	49.1	8.66	424.51	16
710	TRINITY_DN521_c0_g1_i2_orf1	ORF type:complete len:620 hit:XP_008672089.1 TRINITY_DN521_c0_g1_i2:353-2212(-)	173.291	43	22	119	19	1	619	68.3	6.44	383.52	22
711	TRINITY_DN3500_c0_g1_i6_orf1	ORF type:complete len:875 hit:XP_008674434.1 TRINITY_DN3500_c0_g1_i6:259-2883(-)	173.169	40	23	95	0	0	874	96.6	5.39	350	23
712	TRINITY_DN14857_c0_g1_i4_orf1	ORF type:complete len:1046 hit:XP_021320095.1 TRINITY_DN14857_c0_g1_i4:318-3455(+)	173.036	37	30	95	30	1	1045	116.7	5.91	329.11	30
713	TRINITY_DN47936_c0_g1_i2_orf1	ORF type:3prime_partial len:727 hit:XP_002454656.1 TRINITY_DN47936_c0_g1_i2:327-2507(-)	172.682	35	14	109	13	1	726	74.9	6.19	429.82	14
714	TRINITY_DN6630_c0_g2_i3_orf1	ORF type:3prime_partial len:1177 hit:XP_002463258.1 TRINITY_DN6630_c0_g2_i3:1-3531(+)	172.635	37	35	94	31	1	1176	134.1	6.44	300.34	35
715	TRINITY_DN6974_c0_g1_i3_orf1	ORF type:complete len:742 hit:XP_002467580.1 TRINITY_DN6974_c0_g1_i3:292-2517(+)	172.318	29	15	115	15	1	741	79	4.97	449.7	15
716	TRINITY_DN2228_c0_g1_i2_orf1	ORF type:3prime_partial len:383 hit:RLN28996.1 TRINITY_DN2228_c0_g1_i2:3-1151(+)	172.313	54	17	145	2	1	382	40	6.79	487.08	17
717	TRINITY_DN477_c1_g1_i5_orf1	ORF type:complete len:666 hit:XP_002442151.1 TRINITY_DN477_c1_g1_i5:574-2571(-)	172.281	47	28	95	18	1	665	79	6.35	330.42	28
718	TRINITY_DN8827_c0_g1_i4_orf1	ORF type:complete len:346 hit:XP_002439732.1 TRINITY_DN8827_c0_g1_i4:219-1256(+)	172.055	47	17	163	16	1	345	37.2	8.66	484.11	17
719	TRINITY_DN8827_c0_g1_i3_orf1	ORF type:complete len:347 hit:XP_002439732.1 TRINITY_DN8827_c0_g1_i3:205-1245(+)	172.055	47	17	163	16	1	346	37.3	8.66	484.11	17
720	TRINITY_DN1850_c0_g1_i9_orf1	ORF type:complete len:692 hit:ASU55951.1 TRINITY_DN1850_c0_g1_i9:1164-3239(-)	171.97	51	28	112	27	1	691	75	6.38	349.4	28
721	TRINITY_DN40653_c0_g1_i3_orf1	ORF type:complete len:741 hit:PUZ70922.1 TRINITY_DN40653_c0_g1_i3:322-2544(-)	171.813	39	25	120	25	1	740	79.5	8.38	407.03	25
722	TRINITY_DN40653_c0_g1_i6_orf1	ORF type:complete len:738 hit:NP_001292743.1 TRINITY_DN40653_c0_g1_i6:322-2535(-)	171.813	39	25	120	25	1	737	79	8.27	407.03	25
723	TRINITY_DN40653_c0_g1_i2_orf1	ORF type:complete len:732 hit:PUZ70922.1 TRINITY_DN40653_c0_g1_i2:322-2517(-)	171.813	40	25	120	25	1	731	78.5	8.38	407.03	25
724	TRINITY_DN3500_c0_g1_i12_orf1	ORF type:complete len:968 hit:XP_008674434.1 TRINITY_DN3500_c0_g1_i12:692-3595(-)	171.811	36	23	93	15	1	967	107.2	5.54	343.68	23
725	TRINITY_DN3884_c0_g1_i2_orf1	ORF type:complete len:352 hit:XP_002437265.1 TRINITY_DN3884_c0_g1_i2:2286-3341(+)	171.599	58	20	186	17	1	351	37.3	6.8	672.89	20
726	TRINITY_DN2064_c1_g1_i1_orf1	ORF type:3prime_partial len:1642 hit:XP_002454825.2 TRINITY_DN2064_c1_g1_i1:3-4928(+)	171.181	26	36	91	36	1	1641	182.6	6.57	266.34	36
727	TRINITY_DN4782_c0_g1_i19_orf1	ORF type:complete len:677 hit:XP_021305783.1 TRINITY_DN4782_c0_g1_i19:129-2159(+)	171.147	47	24	92	23	1	676	74.7	5.25	327.25	24
728	TRINITY_DN477_c0_g3_i1_orf1	ORF type:3prime_partial len:824 hit:XP_021309998.1 TRINITY_DN477_c0_g3_i1:438-2909(-)	171.069	42	37	113	26	1	823	97.3	6.27	339.52	37
729	TRINITY_DN6876_c0_g2_i9_orf1	ORF type:complete len:878 hit:XP_008658603.1 TRINITY_DN6876_c0_g2_i9:184-2817(-)	171.026	47	30	111	13	1	877	94.5	6.84	402.74	30
730	TRINITY_DN5112_c0_g1_i1_orf1	ORF type:complete len:933 hit:XP_002463280.1 TRINITY_DN5112_c0_g1_i1:227-3025(+)	170.93	40	33	98	33	1	932	106.9	6.42	292.43	33
731	TRINITY_DN12218_c0_g1_i1_orf1	ORF type:complete len:335 hit:NP_001146976.1 TRINITY_DN12218_c0_g1_i1:223-1227(-)	170.782	70	16	178	11	1	334	36.2	6.61	733.12	16
732	TRINITY_DN4790_c0_g1_i4_orf1	ORF type:3prime_partial len:532 hit:XP_021302169.1 TRINITY_DN4790_c0_g1_i4:1-1596(+)	170.667	48	18	106	17	1	531	57.6	6.01	433.86	18
733	TRINITY_DN19374_c1_g1_i2_orf1	ORF type:complete len:413 hit:AGT16130.1 TRINITY_DN19374_c1_g1_i2:384-1622(+)	170.635	55	22	136	22	1	412	47.5	8.78	466.25	22
734	TRINITY_DN7998_c0_g1_i10_orf1	ORF type:internal len:356 hit:XP_020395800.1 TRINITY_DN7998_c0_g1_i10:2-1069(+)	170.466	54	13	178	4	1	356	39.5	5.58	695.33	13
735	TRINITY_DN16701_c0_g1_i6_orf1	ORF type:complete len:448 hit:NP_001141915.1 TRINITY_DN16701_c0_g1_i6:110-1453(-)	170.446	48	20	131	20	1	447	49.6	5.57	425.65	20
736	TRINITY_DN38831_c0_g2_i7_orf1	ORF type:complete len:302 hit:NP_001132564.1 TRINITY_DN38831_c0_g2_i7:273-1178(-)	170.348	67	17	130	2	1	301	31.8	9.09	505.01	17
737	TRINITY_DN6308_c0_g1_i5_orf1	ORF type:complete len:400 hit:XP_002439075.1 TRINITY_DN6308_c0_g1_i5:53-1252(+)	170.197	59	18	144	18	1	399	43.3	8.73	567.16	18
738	TRINITY_DN37875_c0_g1_i3_orf1	ORF type:complete len:427 hit:ACG31862.1 TRINITY_DN37875_c0_g1_i3:493-1773(-)	169.958	59	20	104	9	1	426	47.7	6.13	388.27	20
739	TRINITY_DN2509_c0_g2_i6_orf1	ORF type:3prime_partial len:864 hit:XP_025806072.1 TRINITY_DN2509_c0_g2_i6:368-2959(-)	169.923	45	38	113	30	1	863	98.9	6.7	304.61	38
740	TRINITY_DN8958_c0_g1_i2_orf1	ORF type:complete len:638 hit:XP_002457172.1 TRINITY_DN8958_c0_g1_i2:598-2511(-)	169.866	50	22	78	22	1	637	68.7	7.42	297.65	22
741	TRINITY_DN19049_c0_g1_i6_orf1	ORF type:complete len:656 hit:XP_002456072.1 TRINITY_DN19049_c0_g1_i6:101-2068(+)	169.684	41	24	111	4	1	655	72.7	6.15	381.27	24
742	TRINITY_DN22602_c0_g1_i7_orf1	ORF type:5prime_partial len:457 hit:XP_002451052.1 TRINITY_DN22602_c0_g1_i7:257-1627(+)	169.664	63	20	119	17	1	457	48.6	6.35	471.46	20
743	TRINITY_DN22602_c0_g1_i5_orf1	ORF type:3prime_partial len:478 hit:XP_002451052.1 TRINITY_DN22602_c0_g1_i5:1-1434(+)	169.664	60	20	119	17	1	477	50.7	6.14	471.46	20
744	TRINITY_DN22602_c0_g1_i6_orf1	ORF type:5prime_partial len:446 hit:XP_002451052.1 TRINITY_DN22602_c0_g1_i6:257-1594(+)	169.664	64	20	119	17	1	446	47.6	6.35	471.46	20
745	TRINITY_DN22602_c0_g1_i8_orf1	ORF type:5prime_partial len:456 hit:XP_002451052.1 TRINITY_DN22602_c0_g1_i8:230-1597(+)	169.664	63	20	119	17	1	456	48.5	6.35	471.46	20
746	TRINITY_DN5754_c0_g1_i7_orf1	ORF type:3prime_partial len:671 hit:OQU78492.1 TRINITY_DN5754_c0_g1_i7:362-2374(-)	169.604	45	25	106	25	1	670	73.5	8.73	348.04	25
747	TRINITY_DN7603_c0_g1_i5_orf1	ORF type:complete len:355 hit:AQK66943.1 TRINITY_DN7603_c0_g1_i5:974-2038(-)	169.6	65	15	134	15	1	354	38.3	5.76	508.05	15
748	TRINITY_DN6104_c0_g1_i9_orf1	ORF type:complete len:975 hit:XP_002456442.1 TRINITY_DN6104_c0_g1_i9:248-3172(+)	169.585	38	34	89	33	1	974	112.1	5.88	296.25	34
749	TRINITY_DN1873_c0_g1_i1_orf1	ORF type:complete len:1371 hit:XP_021315441.1 TRINITY_DN1873_c0_g1_i1:175-4287(-)	169.418	26	33	99	28	1	1370	150	6.68	285.1	33
750	TRINITY_DN32434_c0_g1_i1_orf1	ORF type:complete len:377 hit:XP_002438408.1 TRINITY_DN32434_c0_g1_i1:326-1456(-)	169.416	62	22	175	22	1	376	41.5	6.99	581.46	22
751	TRINITY_DN11570_c0_g1_i10_orf1	ORF type:3prime_partial len:223 hit:XP_008652279.1 TRINITY_DN11570_c0_g1_i10:1-669(+)	169.122	45	10	152	9	1	222	24.8	4.7	659.24	10
752	TRINITY_DN7061_c0_g1_i2_orf1	ORF type:complete len:289 hit:XP_002452886.1 TRINITY_DN7061_c0_g1_i2:237-1103(+)	168.927	59	18	394	18	1	288	31.7	6.07	1393.82	18
753	TRINITY_DN11154_c0_g1_i1_orf1	ORF type:complete len:811 hit:XP_008674216.1 TRINITY_DN11154_c0_g1_i1:862-3294(-)	168.835	47	29	82	29	1	810	88.7	5.48	273.4	29
754	TRINITY_DN2538_c0_g1_i1_orf1	ORF type:complete len:410 hit:XP_002451838.1 TRINITY_DN2538_c0_g1_i1:212-1441(+)	168.824	55	18	108	18	1	409	44.4	9.69	421.7	18
755	TRINITY_DN8220_c1_g1_i12_orf1	ORF type:complete len:205 hit:AGT17160.1 TRINITY_DN8220_c1_g1_i12:348-962(+)	168.413	71	15	307	10	1	204	22.4	7.99	1144.25	15
756	TRINITY_DN3722_c0_g1_i2_orf1	ORF type:3prime_partial len:514 hit:AQK41672.1 TRINITY_DN3722_c0_g1_i2:572-2113(-)	168.283	48	23	92	23	1	513	55.6	9.58	313.15	23
757	TRINITY_DN6126_c0_g1_i5_orf1	ORF type:complete len:376 hit:AQL03752.1 TRINITY_DN6126_c0_g1_i5:460-1587(-)	168.262	53	14	94	14	1	375	39.8	6.8	358.64	14
758	TRINITY_DN1873_c0_g1_i2_orf1	ORF type:3prime_partial len:1099 hit:XP_021315441.1 TRINITY_DN1873_c0_g1_i2:175-3471(-)	168.177	29	31	101	26	1	1098	120.4	7.31	281.74	31
759	TRINITY_DN6062_c0_g1_i4_orf1	ORF type:complete len:510 hit:XP_002455659.1 TRINITY_DN6062_c0_g1_i4:417-1946(-)	168.027	53	20	92	19	1	509	54.7	5.69	341.44	20
760	TRINITY_DN2829_c0_g1_i1_orf1	ORF type:complete len:540 hit:XP_002462744.1 TRINITY_DN2829_c0_g1_i1:354-1973(+)	167.883	56	23	96	7	1	539	61.2	6.58	328.51	23
761	TRINITY_DN3884_c0_g1_i9_orf1	ORF type:3prime_partial len:349 hit:XP_002437265.1 TRINITY_DN3884_c0_g1_i9:2217-3263(+)	167.861	57	19	178	16	1	348	37	7.3	659.36	19
762	TRINITY_DN8585_c0_g1_i15_orf1	ORF type:complete len:412 hit:XP_002451006.1 TRINITY_DN8585_c0_g1_i15:1675-2910(+)	167.802	69	22	120	22	1	411	44.2	5.34	391.33	22
763	TRINITY_DN118_c2_g1_i1_orf1	ORF type:complete len:1061 hit:ADL70859.1 TRINITY_DN118_c2_g1_i1:377-3559(+)	167.49	34	33	106	27	1	1060	118.3	6.47	310.68	33
764	TRINITY_DN1433_c0_g2_i2_orf1	ORF type:complete len:585 hit:NP_001148008.1 TRINITY_DN1433_c0_g2_i2:296-2050(+)	167.447	51	25	90	25	1	584	61.8	8.22	317.37	25
765	TRINITY_DN7561_c0_g1_i6_orf1	ORF type:complete len:804 hit:XP_002466271.1 TRINITY_DN7561_c0_g1_i6:159-2570(+)	167.371	43	28	97	28	1	803	90.6	5.41	302.26	28
766	TRINITY_DN64709_c0_g1_i8_orf1	ORF type:complete len:609 hit:PWZ12728.1 TRINITY_DN64709_c0_g1_i8:427-2253(-)	167.044	49	20	74	20	1	608	66.7	6.76	262.18	20
767	TRINITY_DN14822_c2_g1_i5_orf1	ORF type:complete len:297 hit:NP_001148402.1 TRINITY_DN14822_c2_g1_i5:282-1172(+)	166.873	50	12	335	12	1	296	32.2	5.72	1256.47	12
768	TRINITY_DN52577_c0_g1_i2_orf1	ORF type:complete len:548 hit:XP_002461700.1 TRINITY_DN52577_c0_g1_i2:133-1776(+)	166.638	56	21	77	21	1	547	61	6.96	297.84	21
769	TRINITY_DN52577_c0_g1_i5_orf1	ORF type:complete len:547 hit:XP_002461700.1 TRINITY_DN52577_c0_g1_i5:121-1761(+)	166.638	56	21	77	21	1	546	60.8	6.9	297.84	21
770	TRINITY_DN28277_c0_g1_i5_orf1	ORF type:complete len:1411 hit:XP_002457814.2 TRINITY_DN28277_c0_g1_i5:181-4413(+)	166.567	29	30	85	27	1	1410	154.4	7.3	258.88	30
771	TRINITY_DN5339_c0_g1_i7_orf1	ORF type:complete len:668 hit:XP_002453751.2 TRINITY_DN5339_c0_g1_i7:1351-3354(+)	166.561	54	38	103	38	1	667	75.9	6.8	288.8	38
772	TRINITY_DN5128_c0_g1_i3_orf1	ORF type:complete len:380 hit:CAA27681.1 TRINITY_DN5128_c0_g1_i3:377-1516(+)	166.453	59	18	130	0	0	379	40.9	6.6	421.77	18
773	TRINITY_DN11054_c0_g1_i17_orf1	ORF type:complete len:523 hit:EES14057.2 TRINITY_DN11054_c0_g1_i17:528-2096(+)	166.355	51	19	135	19	1	522	59	8.02	504.07	19
774	TRINITY_DN2367_c0_g1_i16_orf1	ORF type:complete len:608 hit:XP_002463446.1 TRINITY_DN2367_c0_g1_i16:1800-3623(-)	166.352	48	25	138	16	1	607	69.4	6.57	456.82	25
775	TRINITY_DN2367_c0_g1_i14_orf1	ORF type:complete len:610 hit:XP_002463446.1 TRINITY_DN2367_c0_g1_i14:1828-3657(-)	166.352	47	25	138	16	1	609	69.7	6.51	456.82	25
776	TRINITY_DN16966_c0_g2_i4_orf1	ORF type:complete len:810 hit:AJA37527.1 TRINITY_DN16966_c0_g2_i4:109-2538(+)	166.214	41	35	140	32	1	809	92.3	6.79	405.81	35
777	TRINITY_DN10258_c2_g1_i2_orf1	ORF type:complete len:1257 hit:XP_002465051.1 TRINITY_DN10258_c2_g1_i2:149-3919(+)	166.175	34	34	79	34	1	1256	136.5	6.14	228.12	34
778	TRINITY_DN14070_c0_g1_i3_orf1	ORF type:complete len:343 hit:XP_002459396.1 TRINITY_DN14070_c0_g1_i3:286-1314(+)	166.101	60	17	130	17	1	342	37.5	6.95	501.02	17
779	TRINITY_DN42737_c0_g2_i1_orf1	ORF type:complete len:1095 hit:XP_021303500.1 TRINITY_DN42737_c0_g2_i1:366-3650(-)	165.704	30	29	85	29	1	1094	122.4	5.34	264.3	29
780	TRINITY_DN7990_c0_g2_i1_orf1	ORF type:complete len:1055 hit:XP_002452909.2 TRINITY_DN7990_c0_g2_i1:243-3407(+)	165.558	44	34	93	34	1	1054	118.2	7.06	314.46	34
781	TRINITY_DN7990_c0_g2_i7_orf1	ORF type:complete len:1059 hit:XP_002452909.2 TRINITY_DN7990_c0_g2_i7:196-3372(+)	165.558	43	34	93	34	1	1058	118.6	7.24	314.46	34
782	TRINITY_DN19870_c0_g1_i7_orf1	ORF type:complete len:855 hit:XP_021321846.1 TRINITY_DN19870_c0_g1_i7:413-2977(+)	165.345	38	28	121	28	1	854	96.5	8.21	400.9	28
783	TRINITY_DN19870_c0_g1_i6_orf1	ORF type:complete len:855 hit:XP_021321846.1 TRINITY_DN19870_c0_g1_i6:348-2912(+)	165.345	38	28	121	28	1	854	96.5	8.32	400.9	28
784	TRINITY_DN4927_c0_g1_i9_orf1	ORF type:complete len:633 hit:XP_002444000.1 TRINITY_DN4927_c0_g1_i9:1512-3410(-)	165.26	55	30	113	30	1	632	69.2	7.8	353.53	30
785	TRINITY_DN748_c0_g1_i4_orf1	ORF type:complete len:312 hit:KXG32160.1 TRINITY_DN748_c0_g1_i4:1923-2858(-)	165.01	60	15	162	14	1	311	33	9.09	497.03	15
786	TRINITY_DN13520_c0_g1_i2_orf1	ORF type:complete len:581 hit:XP_002445027.1 TRINITY_DN13520_c0_g1_i2:257-1999(-)	164.863	43	25	120	24	1	580	65	8.47	394.99	25
787	TRINITY_DN8069_c0_g1_i1_orf1	ORF type:5prime_partial len:225 hit:XP_002449656.1 TRINITY_DN8069_c0_g1_i1:12-686(+)	164.643	67	16	189	10	1	225	24.9	5.19	563.76	16
788	TRINITY_DN13264_c0_g1_i24_orf1	ORF type:complete len:668 hit:NP_001151994.2 TRINITY_DN13264_c0_g1_i24:223-2226(+)	164.545	41	21	96	21	1	667	73.1	8.41	374.55	21
789	TRINITY_DN13264_c0_g1_i14_orf1	ORF type:complete len:605 hit:XP_002455282.1 TRINITY_DN13264_c0_g1_i14:683-2497(+)	164.545	45	21	96	21	1	604	66.7	8.73	374.55	21
790	TRINITY_DN4547_c0_g1_i1_orf1	ORF type:3prime_partial len:358 hit:NP_001142146.1 TRINITY_DN4547_c0_g1_i1:228-1301(+)	164.519	57	18	79	18	1	357	38.1	6.38	311.42	18
791	TRINITY_DN5229_c0_g1_i3_orf1	ORF type:complete len:447 hit:NP_001335008.1 TRINITY_DN5229_c0_g1_i3:427-1767(-)	164.431	64	20	107	2	1	446	49.9	4.79	383.72	20
792	TRINITY_DN7005_c0_g1_i1_orf1	ORF type:complete len:681 hit:XP_021317162.1 TRINITY_DN7005_c0_g1_i1:315-2357(-)	164.35	50	31	91	31	1	680	76.7	5.83	281.31	31
793	TRINITY_DN7005_c0_g1_i4_orf1	ORF type:complete len:681 hit:XP_021317162.1 TRINITY_DN7005_c0_g1_i4:315-2357(-)	164.35	50	31	91	31	1	680	76.8	5.96	281.31	31
794	TRINITY_DN3761_c1_g1_i6_orf1	ORF type:complete len:422 hit:XP_002452589.1 TRINITY_DN3761_c1_g1_i6:54-1319(+)	164.259	54	17	105	17	1	421	46	6.28	375.6	17
795	TRINITY_DN6218_c0_g1_i4_orf1	ORF type:complete len:394 hit:XP_002445191.1 TRINITY_DN6218_c0_g1_i4:171-1352(+)	164.088	59	23	161	23	1	393	44.2	6.9	517.12	23
796	TRINITY_DN1160_c0_g1_i11_orf1	ORF type:3prime_partial len:554 hit:AAX56323.1 TRINITY_DN1160_c0_g1_i11:3-1664(+)	163.904	49	27	121	26	1	553	61	7.42	355.26	27
797	TRINITY_DN34544_c0_g1_i2_orf1	ORF type:complete len:260 hit:XP_002461438.1 TRINITY_DN34544_c0_g1_i2:114-893(+)	163.799	62	14	1111	13	1	259	27.3	8.7	4842.16	14
798	TRINITY_DN34544_c0_g1_i1_orf1	ORF type:complete len:256 hit:XP_002461438.1 TRINITY_DN34544_c0_g1_i1:124-891(+)	163.799	63	14	1111	13	1	255	27	8.7	4842.16	14
799	TRINITY_DN21877_c0_g1_i2_orf1	ORF type:complete len:507 hit:XP_002451778.1 TRINITY_DN21877_c0_g1_i2:279-1799(-)	163.775	38	23	174	0	2	506	55.3	8.63	639.44	23
800	TRINITY_DN26970_c0_g3_i2_orf1	ORF type:complete len:573 hit:XP_006662418.1 TRINITY_DN26970_c0_g3_i2:108-1826(+)	163.595	40	20	167	3	1	572	60.6	5.69	493.83	20
801	TRINITY_DN3498_c0_g1_i11_orf1	ORF type:3prime_partial len:903 hit:NP_001314687.1 TRINITY_DN3498_c0_g1_i11:379-3087(-)	163.519	34	27	95	27	1	902	101.3	6.84	304.6	27
802	TRINITY_DN5152_c0_g3_i1_orf1	ORF type:complete len:341 hit:XP_002462523.1 TRINITY_DN5152_c0_g3_i1:200-1222(+)	163.431	60	17	159	14	1	340	37	5.85	628.13	17
803	TRINITY_DN49245_c0_g1_i1_orf1	ORF type:complete len:271 hit:XP_002451490.1 TRINITY_DN49245_c0_g1_i1:203-1015(-)	163.345	66	14	103	14	1	270	29.7	5.53	426.94	14
804	TRINITY_DN14184_c0_g1_i1_orf1	ORF type:complete len:261 hit:XP_021315813.1 TRINITY_DN14184_c0_g1_i1:85-867(+)	163.303	62	15	373	15	1	260	28.1	6.6	1755.36	15
805	TRINITY_DN22518_c1_g1_i1_orf1	ORF type:internal len:371 hit:XP_004959898.1 TRINITY_DN22518_c1_g1_i1:1-1113(-)	163.172	89	16	151	12	1	371	41.1	6.48	564.42	16
806	TRINITY_DN5502_c0_g1_i6_orf1	ORF type:complete len:740 hit:XP_008669477.1 TRINITY_DN5502_c0_g1_i6:433-2652(+)	163.144	43	26	90	18	1	739	81.2	6.81	289.17	26
807	TRINITY_DN1017_c0_g5_i1_orf1	ORF type:complete len:745 hit:XP_002440598.1 TRINITY_DN1017_c0_g5_i1:149-2383(+)	163.028	45	34	103	17	1	744	86.8	6.87	311.68	34
808	TRINITY_DN29782_c0_g1_i3_orf1	ORF type:complete len:573 hit:XP_002466200.1 TRINITY_DN29782_c0_g1_i3:1183-2901(-)	162.707	44	22	108	21	1	572	63.6	5.17	359.47	22
809	TRINITY_DN1160_c0_g1_i4_orf1	ORF type:3prime_partial len:554 hit:AAX56323.1 TRINITY_DN1160_c0_g1_i4:3-1664(+)	162.216	47	26	117	25	1	553	61	7.42	346.38	26
810	TRINITY_DN478_c0_g1_i10_orf1	ORF type:complete len:672 hit:XP_021304683.1 TRINITY_DN478_c0_g1_i10:200-2215(+)	161.982	47	24	68	22	1	671	74	7.85	226.53	24
811	TRINITY_DN8374_c0_g1_i6_orf1	ORF type:complete len:318 hit:XP_002459215.1 TRINITY_DN8374_c0_g1_i6:285-1238(+)	161.953	68	14	164	14	1	317	33.6	6.8	582.76	14
812	TRINITY_DN8374_c0_g1_i5_orf1	ORF type:complete len:318 hit:XP_002459215.1 TRINITY_DN8374_c0_g1_i5:266-1219(+)	161.953	68	14	164	14	1	317	33.6	6.8	582.76	14
813	TRINITY_DN17027_c0_g1_i8_orf1	ORF type:complete len:1912 hit:XP_021307423.1 TRINITY_DN17027_c0_g1_i8:266-6001(+)	161.905	25	39	68	35	1	1911	218.8	8.54	223.16	39
814	TRINITY_DN6630_c0_g2_i1_orf1	ORF type:3prime_partial len:1177 hit:XP_002463258.1 TRINITY_DN6630_c0_g2_i1:1-3531(+)	161.854	35	33	83	29	1	1176	133.9	6.44	272.15	33
815	TRINITY_DN110095_c0_g1_i1_orf1	ORF type:3prime_partial len:322 hit:PWZ28308.1 TRINITY_DN110095_c0_g1_i1:1-966(+)	161.783	63	13	68	13	1	321	33.4	8.03	298.98	13
816	TRINITY_DN1545_c0_g1_i12_orf1	ORF type:complete len:751 hit:XP_021306565.1 TRINITY_DN1545_c0_g1_i12:2125-4377(-)	161.782	38	25	111	6	1	750	84	9.41	346.83	25
817	TRINITY_DN2577_c0_g1_i14_orf1	ORF type:3prime_partial len:628 hit:XP_021311031.1 TRINITY_DN2577_c0_g1_i14:1659-3542(-)	161.78	40	21	101	20	1	627	68.9	8.34	348.21	21
818	TRINITY_DN23909_c0_g1_i1_orf1	ORF type:complete len:222 hit:XP_002466072.2 TRINITY_DN23909_c0_g1_i1:2128-2793(-)	161.741	91	18	124	18	1	221	23.7	9.09	437.87	18
819	TRINITY_DN3133_c1_g1_i3_orf1	ORF type:complete len:485 hit:XP_021306825.1 TRINITY_DN3133_c1_g1_i3:247-1701(+)	161.588	51	25	116	25	1	484	51.9	7.21	419.35	25
820	TRINITY_DN4430_c0_g1_i3_orf1	ORF type:complete len:1440 hit:XP_002455329.1 TRINITY_DN4430_c0_g1_i3:338-4657(+)	161.581	28	34	69	33	1	1439	162.9	5.88	231.94	34
821	TRINITY_DN52538_c0_g1_i2_orf1	ORF type:complete len:457 hit:XP_021312125.1 TRINITY_DN52538_c0_g1_i2:74-1444(+)	161.531	57	20	96	20	1	456	49.8	8.87	390.06	20
822	TRINITY_DN9834_c0_g1_i8_orf1	ORF type:complete len:361 hit:XP_002440480.1 TRINITY_DN9834_c0_g1_i8:245-1327(+)	161.495	65	17	106	17	1	360	37.8	6.15	415.09	17
823	TRINITY_DN9834_c0_g1_i4_orf1	ORF type:complete len:361 hit:XP_002440480.1 TRINITY_DN9834_c0_g1_i4:285-1367(+)	161.495	65	17	106	17	1	360	37.8	6.15	415.09	17
824	TRINITY_DN1669_c0_g2_i2_orf1	ORF type:complete len:332 hit:XP_002454396.1 TRINITY_DN1669_c0_g2_i2:110-1105(+)	161.395	49	9	58	6	1	331	34.8	6.04	269.55	9
825	TRINITY_DN25712_c0_g1_i8_orf1	ORF type:3prime_partial len:343 hit:AGT15961.1 TRINITY_DN25712_c0_g1_i8:499-1527(-)	161.206	66	16	142	16	1	342	36.7	6.28	498.38	16
826	TRINITY_DN25062_c0_g1_i8_orf1	ORF type:3prime_partial len:483 hit:XP_002455783.1 TRINITY_DN25062_c0_g1_i8:468-1916(+)	161.167	50	20	88	20	1	482	54	6.05	327.48	20
827	TRINITY_DN20340_c0_g1_i4_orf1	ORF type:complete len:685 hit:AGT17248.1 TRINITY_DN20340_c0_g1_i4:456-2510(+)	161.147	47	27	82	27	1	684	76.1	7.37	281.7	27
828	TRINITY_DN10694_c0_g1_i9_orf1	ORF type:3prime_partial len:204 hit:XP_025815122.1 TRINITY_DN10694_c0_g1_i9:323-934(-)	161.094	67	10	115	2	1	203	21.7	5	567.21	10
829	TRINITY_DN2538_c0_g1_i7_orf1	ORF type:complete len:374 hit:XP_002451838.1 TRINITY_DN2538_c0_g1_i7:212-1333(+)	161.033	56	16	102	16	1	373	40.4	9.5	406.68	16
830	TRINITY_DN5406_c0_g1_i1_orf1	ORF type:complete len:1380 hit:XP_021305368.1 TRINITY_DN5406_c0_g1_i1:302-4441(-)	161.03	32	28	73	27	1	1379	148.2	4.65	253.96	28
831	TRINITY_DN4159_c0_g2_i2_orf1	ORF type:complete len:301 hit:XP_002462733.1 TRINITY_DN4159_c0_g2_i2:41-943(-)	160.973	57	13	396	11	1	300	32.5	8.31	1564.62	13
832	TRINITY_DN3006_c0_g1_i4_orf1	ORF type:3prime_partial len:968 hit:XP_021308833.1 TRINITY_DN3006_c0_g1_i4:312-3215(-)	160.934	33	26	79	26	1	967	111.1	5.91	265.72	26
833	TRINITY_DN5454_c0_g1_i6_orf1	ORF type:complete len:628 hit:XP_002465356.1 TRINITY_DN5454_c0_g1_i6:353-2236(+)	160.82	50	25	93	24	1	627	70.7	6.3	310.62	25
834	TRINITY_DN5454_c0_g1_i1_orf1	ORF type:3prime_partial len:536 hit:XP_002465356.1 TRINITY_DN5454_c0_g1_i1:927-2534(+)	160.82	59	25	93	24	1	535	60.6	5.35	310.62	25
835	TRINITY_DN2430_c0_g1_i2_orf1	ORF type:complete len:394 hit:XP_021320410.1 TRINITY_DN2430_c0_g1_i2:293-1474(-)	160.62	63	17	76	15	1	393	41.1	7.36	333.93	17
836	TRINITY_DN2430_c0_g1_i6_orf1	ORF type:complete len:394 hit:XP_021320410.1 TRINITY_DN2430_c0_g1_i6:293-1474(-)	160.62	63	17	76	15	1	393	41.1	7.36	333.93	17
837	TRINITY_DN1382_c0_g1_i7_orf1	ORF type:complete len:293 hit:RLM99311.1 TRINITY_DN1382_c0_g1_i7:163-1041(+)	160.528	43	13	152	1	1	292	31.2	4.72	530.93	13
838	TRINITY_DN2228_c0_g1_i10_orf1	ORF type:complete len:309 hit:KXG24065.1 TRINITY_DN2228_c0_g1_i10:174-1100(+)	160.404	63	16	140	1	1	308	32.2	6.02	465.11	16
839	TRINITY_DN88_c0_g3_i2_orf1	ORF type:complete len:378 hit:XP_002463566.1 TRINITY_DN88_c0_g3_i2:345-1478(-)	160.391	55	16	157	3	1	377	41.7	5.4	577.53	16
840	TRINITY_DN1113_c0_g2_i2_orf1	ORF type:complete len:1000 hit:XP_002443577.1 TRINITY_DN1113_c0_g2_i2:430-3429(+)	160.331	39	26	78	6	1	999	105.5	6.06	256.06	26
841	TRINITY_DN16205_c1_g1_i1_orf1	ORF type:complete len:506 hit:XP_002451828.1 TRINITY_DN16205_c1_g1_i1:251-1768(-)	160.307	50	18	106	18	1	505	55.4	9.03	405.63	18
842	TRINITY_DN436_c0_g1_i1_orf1	ORF type:3prime_partial len:416 hit:XP_002451782.1 TRINITY_DN436_c0_g1_i1:1537-2784(+)	160.295	50	18	161	13	1	415	47	7.02	542.84	18
843	TRINITY_DN1759_c0_g1_i14_orf1	ORF type:complete len:508 hit:AIY34491.1 TRINITY_DN1759_c0_g1_i14:219-1742(-)	160.25	59	23	105	12	1	507	57.7	6.92	338.68	23
844	TRINITY_DN12538_c0_g1_i2_orf1	ORF type:complete len:295 hit:XP_002442079.1 TRINITY_DN12538_c0_g1_i2:269-1153(+)	160.227	52	15	183	6	1	294	31	8.75	638.97	15
845	TRINITY_DN81213_c1_g1_i1_orf1	ORF type:3prime_partial len:339 hit:OEL37809.1 TRINITY_DN81213_c1_g1_i1:2-1018(+)	160.19	55	21	194	2	1	338	37.2	4.88	616.16	21
846	TRINITY_DN2760_c0_g1_i2_orf1	ORF type:5prime_partial len:1116 hit:XP_002463258.1 TRINITY_DN2760_c0_g1_i2:2-3349(-)	159.945	35	31	79	26	1	1116	125.3	5.53	268.09	31
847	TRINITY_DN8778_c0_g1_i2_orf1	ORF type:complete len:492 hit:XP_002465771.2 TRINITY_DN8778_c0_g1_i2:338-1813(-)	159.854	52	18	91	16	1	491	52.5	6.9	353.61	18
848	TRINITY_DN596_c0_g1_i3_orf1	ORF type:complete len:721 hit:XP_002464851.1 TRINITY_DN596_c0_g1_i3:350-2512(+)	159.777	41	29	95	28	1	720	80.8	9.51	301.03	29
849	TRINITY_DN1160_c0_g1_i3_orf1	ORF type:3prime_partial len:514 hit:AAX56323.1 TRINITY_DN1160_c0_g1_i3:3-1544(+)	159.724	49	25	113	25	1	513	57	7.17	339.48	25
850	TRINITY_DN679_c0_g1_i1_orf1	ORF type:complete len:284 hit:XP_002450563.1 TRINITY_DN679_c0_g1_i1:541-1392(-)	159.713	47	10	159	10	1	283	30.2	5.49	681.1	10
851	TRINITY_DN5260_c0_g1_i1_orf1	ORF type:3prime_partial len:353 hit:XP_002466412.1 TRINITY_DN5260_c0_g1_i1:876-1934(-)	159.668	61	17	75	17	1	352	38.2	6.29	378.35	17
852	TRINITY_DN9429_c0_g1_i5_orf1	ORF type:3prime_partial len:419 hit:XP_008677790.2 TRINITY_DN9429_c0_g1_i5:320-1576(-)	159.435	41	18	241	8	1	418	45.6	9.82	863.56	18
853	TRINITY_DN2155_c1_g1_i6_orf1	ORF type:complete len:349 hit:XP_002446320.1 TRINITY_DN2155_c1_g1_i6:2248-3294(-)	159.329	55	16	208	0	0	348	38.2	6.98	771.37	16
854	TRINITY_DN2679_c0_g1_i1_orf1	ORF type:complete len:373 hit:NP_001104842.1 TRINITY_DN2679_c0_g1_i1:294-1412(-)	159.042	59	18	167	3	1	372	39	9.03	584.61	18
855	TRINITY_DN7524_c0_g1_i11_orf1	ORF type:5prime_partial len:157 hit:AAP48904.1 TRINITY_DN7524_c0_g1_i11:86-556(+)	159.033	78	16	299	2	1	157	18.1	5.69	920.35	16
856	TRINITY_DN3703_c0_g1_i1_orf1	ORF type:complete len:359 hit:XP_002452471.1 TRINITY_DN3703_c0_g1_i1:175-1251(+)	158.983	54	21	162	21	1	358	38.5	8.29	604.87	21
857	TRINITY_DN6302_c0_g1_i4_orf1	ORF type:complete len:414 hit:XP_021315271.1 TRINITY_DN6302_c0_g1_i4:220-1461(-)	158.973	52	15	93	15	1	413	44.3	5.64	381.17	15
858	TRINITY_DN6718_c0_g1_i3_orf1	ORF type:complete len:295 hit:XP_021321469.1 TRINITY_DN6718_c0_g1_i3:210-1094(+)	158.827	68	15	281	6	1	294	32.9	5.63	1040.18	15
859	TRINITY_DN12495_c0_g1_i26_orf1	ORF type:complete len:520 hit:NP_001136660.2 TRINITY_DN12495_c0_g1_i26:134-1693(+)	158.769	49	22	102	22	1	519	56.5	7.49	370.91	22
860	TRINITY_DN3722_c0_g1_i4_orf1	ORF type:3prime_partial len:361 hit:XP_002443709.1 TRINITY_DN3722_c0_g1_i4:572-1654(-)	158.665	64	22	88	22	1	360	38.5	8.79	298.91	22
861	TRINITY_DN11186_c0_g1_i1_orf1	ORF type:complete len:764 hit:XP_021304620.1 TRINITY_DN11186_c0_g1_i1:120-2411(+)	158.658	28	22	230	7	1	763	79.6	5.4	780.26	22
862	TRINITY_DN3997_c0_g1_i1_orf1	ORF type:complete len:459 hit:XP_002468332.1 TRINITY_DN3997_c0_g1_i1:166-1542(+)	158.566	61	29	124	29	1	458	51.7	6.67	377.43	29
863	TRINITY_DN19028_c0_g1_i6_orf1	ORF type:3prime_partial len:432 hit:KXG30253.1 TRINITY_DN19028_c0_g1_i6:995-2290(+)	158.503	56	18	183	17	1	431	47.9	6.1	632.07	18
864	TRINITY_DN19028_c0_g1_i7_orf1	ORF type:3prime_partial len:427 hit:KXG30253.1 TRINITY_DN19028_c0_g1_i7:474-1754(+)	158.503	56	18	183	17	1	426	47.4	6.1	632.07	18
865	TRINITY_DN19028_c0_g1_i3_orf1	ORF type:3prime_partial len:493 hit:KXG30253.1 TRINITY_DN19028_c0_g1_i3:1-1479(+)	158.503	49	18	183	17	1	492	54.4	6.49	632.07	18
866	TRINITY_DN6945_c0_g2_i1_orf1	ORF type:3prime_partial len:1234 hit:XP_002436817.1 TRINITY_DN6945_c0_g2_i1:270-3971(-)	158.388	30	34	92	34	1	1233	132.6	6.67	255.41	34
867	TRINITY_DN19049_c0_g1_i9_orf1	ORF type:complete len:506 hit:XP_002456072.1 TRINITY_DN19049_c0_g1_i9:246-1763(+)	158.318	47	20	91	1	1	505	56.4	6.19	324.2	20
868	TRINITY_DN7697_c0_g2_i2_orf1	ORF type:complete len:514 hit:PWZ54275.1 TRINITY_DN7697_c0_g2_i2:270-1811(+)	158.159	55	20	79	20	1	513	56.8	7.21	296.45	20
869	TRINITY_DN8170_c0_g1_i9_orf1	ORF type:complete len:321 hit:XP_002452604.1 TRINITY_DN8170_c0_g1_i9:873-1835(-)	158.128	59	17	74	16	1	320	35.4	4.86	281.83	17
870	TRINITY_DN50877_c0_g1_i1_orf1	ORF type:complete len:441 hit:XP_002461034.1 TRINITY_DN50877_c0_g1_i1:771-2093(-)	158.028	67	20	104	20	1	440	47	5.83	361.72	20
871	TRINITY_DN7109_c0_g1_i4_orf1	ORF type:3prime_partial len:876 hit:XP_002452658.2 TRINITY_DN7109_c0_g1_i4:383-3010(+)	157.926	40	28	76	28	1	875	96.9	6.33	250.53	28
872	TRINITY_DN633_c0_g1_i1_orf1	ORF type:complete len:372 hit:XP_021321473.1 TRINITY_DN633_c0_g1_i1:194-1309(+)	157.881	51	14	111	10	1	371	38.9	8.09	431.39	14
873	TRINITY_DN11892_c0_g1_i14_orf1	ORF type:complete len:930 hit:XP_002450997.1 TRINITY_DN11892_c0_g1_i14:1124-3913(-)	157.83	38	34	96	14	1	929	108.6	5.74	311.48	34
874	TRINITY_DN11186_c0_g3_i2_orf1	ORF type:complete len:689 hit:XP_002453419.1 TRINITY_DN11186_c0_g3_i2:150-2216(+)	157.798	27	19	126	4	1	688	71.8	5.2	503.8	19
875	TRINITY_DN484_c0_g2_i1_orf1	ORF type:complete len:521 hit:XP_002468509.1 TRINITY_DN484_c0_g2_i1:372-1934(+)	157.779	53	22	117	21	1	520	58.1	7.99	372.74	22
876	TRINITY_DN4294_c0_g2_i11_orf1	ORF type:5prime_partial len:322 hit:XP_002466003.1 TRINITY_DN4294_c0_g2_i11:143-1108(+)	157.615	72	17	92	17	1	322	35.3	5.05	315.68	17
877	TRINITY_DN7149_c0_g1_i4_orf1	ORF type:complete len:449 hit:XP_021313664.1 TRINITY_DN7149_c0_g1_i4:187-1533(+)	157.604	65	26	100	1	1	448	51.1	7.55	330.21	26
878	TRINITY_DN12435_c0_g2_i9_orf1	ORF type:complete len:545 hit:XP_002442407.1 TRINITY_DN12435_c0_g2_i9:110-1744(+)	157.569	47	21	105	17	1	544	59	7.93	358.74	21
879	TRINITY_DN13392_c0_g2_i8_orf1	ORF type:complete len:2578 hit:XP_021306692.1 TRINITY_DN13392_c0_g2_i8:521-8254(-)	157.529	14	32	64	32	1	2577	281.5	6.25	185.58	32
880	TRINITY_DN42496_c0_g1_i1_orf1	ORF type:complete len:479 hit:XP_002460919.1 TRINITY_DN42496_c0_g1_i1:144-1580(+)	157.282	52	22	86	22	1	478	52.1	5.64	291.35	22
881	TRINITY_DN610_c0_g1_i1_orf1	ORF type:complete len:377 hit:AFC88818.1 TRINITY_DN610_c0_g1_i1:296-1426(+)	157.23	55	15	176	8	1	376	41.6	5.39	617.62	15
882	TRINITY_DN4314_c0_g1_i1_orf1	ORF type:complete len:587 hit:KXG32197.1 TRINITY_DN4314_c0_g1_i1:71-1831(+)	157.165	49	23	80	23	1	586	64.3	9.04	269.32	23
883	TRINITY_DN6934_c0_g1_i1_orf1	ORF type:5prime_partial len:657 hit:XP_002464119.1 TRINITY_DN6934_c0_g1_i1:72-2042(+)	157.143	50	31	135	0	0	657	75.4	7.08	396.24	31
884	TRINITY_DN5272_c0_g1_i12_orf1	ORF type:5prime_partial len:321 hit:XP_002444789.1 TRINITY_DN5272_c0_g1_i12:294-1256(+)	157.079	59	11	103	1	1	321	35.5	6.1	443.89	11
885	TRINITY_DN11540_c0_g1_i3_orf1	ORF type:complete len:399 hit:XP_002463871.1 TRINITY_DN11540_c0_g1_i3:155-1351(+)	157.043	62	21	88	13	1	398	44.2	6.62	321.58	21
886	TRINITY_DN16966_c0_g2_i2_orf1	ORF type:complete len:691 hit:AJA37527.1 TRINITY_DN16966_c0_g2_i2:109-2181(+)	156.982	43	31	127	28	1	690	78	6.74	371.8	31
887	TRINITY_DN898_c0_g1_i4_orf1	ORF type:complete len:723 hit:XP_021305823.1 TRINITY_DN898_c0_g1_i4:170-2338(+)	156.981	39	24	87	24	1	722	81.8	7.33	292.69	24
888	TRINITY_DN12245_c0_g1_i4_orf1	ORF type:complete len:1908 hit:XP_002468626.2 TRINITY_DN12245_c0_g1_i4:508-6231(+)	156.949	21	37	73	34	1	1907	217.9	8.6	233.24	37
889	TRINITY_DN6960_c0_g1_i2_orf1	ORF type:3prime_partial len:264 hit:XP_002467709.1 TRINITY_DN6960_c0_g1_i2:199-990(-)	156.842	71	16	153	0	0	263	29.8	6.19	601.56	16
890	TRINITY_DN2764_c0_g1_i6_orf1	ORF type:complete len:704 hit:XP_002452479.1 TRINITY_DN2764_c0_g1_i6:315-2426(-)	156.811	38	23	150	2	1	703	75.3	6.37	550.16	23
891	TRINITY_DN4159_c0_g2_i4_orf1	ORF type:complete len:252 hit:XP_002462733.1 TRINITY_DN4159_c0_g2_i4:41-796(-)	156.714	65	12	384	11	1	251	27.5	5.64	1535.08	12
892	TRINITY_DN3448_c1_g1_i5_orf1	ORF type:internal len:228 hit:NP_001338678.1 TRINITY_DN3448_c1_g1_i5:3-686(+)	156.665	79	15	499	1	1	228	25	5.92	2163.47	15
893	TRINITY_DN91095_c0_g1_i1_orf1	ORF type:complete len:505 hit:XP_002449496.1 TRINITY_DN91095_c0_g1_i1:242-1756(-)	156.664	56	22	116	19	1	504	54.1	6.58	408.18	22
894	TRINITY_DN19498_c0_g4_i3_orf1	ORF type:complete len:817 hit:XP_002437251.1 TRINITY_DN19498_c0_g4_i3:72-2522(+)	156.656	47	28	87	22	1	816	91.2	6.93	265.51	28
895	TRINITY_DN6104_c0_g1_i1_orf1	ORF type:complete len:975 hit:XP_002456442.1 TRINITY_DN6104_c0_g1_i1:248-3172(+)	156.596	34	31	79	30	1	974	112.1	5.83	269.45	31
896	TRINITY_DN7697_c0_g2_i8_orf1	ORF type:complete len:464 hit:AQL07097.1 TRINITY_DN7697_c0_g2_i8:270-1661(+)	156.574	59	19	75	19	1	463	50.9	6.92	286.32	19
897	TRINITY_DN7149_c0_g1_i3_orf1	ORF type:complete len:448 hit:XP_021313664.1 TRINITY_DN7149_c0_g1_i3:187-1530(+)	156.386	65	26	102	1	1	447	51.1	7.55	334.28	26
898	TRINITY_DN20434_c0_g1_i1_orf1	ORF type:complete len:358 hit:PUZ47765.1 TRINITY_DN20434_c0_g1_i1:88-1161(+)	156.386	43	12	93	12	1	357	38.9	5.64	387.39	12
899	TRINITY_DN5272_c0_g1_i3_orf1	ORF type:5prime_partial len:321 hit:XP_002444789.1 TRINITY_DN5272_c0_g1_i3:568-1530(+)	156.359	59	11	105	0	0	321	35.5	6.1	458.19	11
900	TRINITY_DN20414_c0_g1_i4_orf1	ORF type:complete len:343 hit:XP_021314305.1 TRINITY_DN20414_c0_g1_i4:525-1553(-)	156.336	63	15	120	11	1	342	37	5.34	479.1	15
901	TRINITY_DN4055_c0_g1_i5_orf1	ORF type:complete len:569 hit:XP_002460342.1 TRINITY_DN4055_c0_g1_i5:273-1979(+)	156.313	52	25	80	21	1	568	61.6	8.73	263.88	25
902	TRINITY_DN4055_c0_g1_i10_orf1	ORF type:complete len:618 hit:XP_002460342.1 TRINITY_DN4055_c0_g1_i10:273-2126(+)	156.313	48	25	80	21	1	617	67.1	8.79	263.88	25
903	TRINITY_DN8291_c0_g1_i10_orf1	ORF type:complete len:431 hit:XP_021316139.1 TRINITY_DN8291_c0_g1_i10:266-1558(-)	156.213	59	19	115	19	1	430	47.6	7.55	362.95	19
904	TRINITY_DN8291_c0_g1_i3_orf1	ORF type:complete len:427 hit:XP_021316139.1 TRINITY_DN8291_c0_g1_i3:394-1674(-)	156.213	60	19	115	19	1	426	47.3	7.55	362.95	19
905	TRINITY_DN70872_c0_g1_i1_orf1	ORF type:complete len:730 hit:XP_008662981.1 TRINITY_DN70872_c0_g1_i1:220-2409(-)	156.195	37	20	97	20	1	729	80.8	7.71	378.37	20
906	TRINITY_DN16566_c0_g1_i3_orf1	ORF type:3prime_partial len:293 hit:XP_021310553.1 TRINITY_DN16566_c0_g1_i3:427-1305(-)	156.146	60	13	113	9	1	292	30.9	5.76	479.71	13
907	TRINITY_DN76589_c0_g1_i1_orf1	ORF type:complete len:416 hit:XP_021302152.1 TRINITY_DN76589_c0_g1_i1:338-1585(+)	156.121	62	17	94	17	1	415	45.3	8.22	345.22	17
908	TRINITY_DN76589_c0_g1_i5_orf1	ORF type:complete len:416 hit:XP_021302152.1 TRINITY_DN76589_c0_g1_i5:234-1481(+)	156.121	62	17	94	17	1	415	45.3	8.22	345.22	17
909	TRINITY_DN76589_c0_g1_i4_orf1	ORF type:complete len:419 hit:XP_021302147.1 TRINITY_DN76589_c0_g1_i4:599-1855(+)	156.121	61	17	94	17	1	418	45.7	8.29	345.22	17
910	TRINITY_DN919_c0_g2_i6_orf1	ORF type:complete len:571 hit:XP_002460940.1 TRINITY_DN919_c0_g2_i6:323-2035(+)	156.039	45	21	82	21	1	570	63.9	6.18	272.73	21
911	TRINITY_DN88_c0_g3_i3_orf1	ORF type:complete len:404 hit:XP_002463566.1 TRINITY_DN88_c0_g3_i3:866-2077(-)	155.978	48	15	149	3	1	403	45.1	5.82	549.62	15
912	TRINITY_DN88_c0_g3_i1_orf1	ORF type:complete len:377 hit:XP_002463566.1 TRINITY_DN88_c0_g3_i1:675-1805(-)	155.978	52	15	149	3	1	376	41.9	5.39	549.62	15
913	TRINITY_DN10837_c0_g1_i7_orf1	ORF type:complete len:536 hit:XP_002461241.1 TRINITY_DN10837_c0_g1_i7:148-1755(+)	155.962	51	24	115	24	1	535	59.2	6.8	387.18	24
914	TRINITY_DN92874_c0_g1_i4_orf1	ORF type:complete len:375 hit:XP_002455048.1 TRINITY_DN92874_c0_g1_i4:196-1320(+)	155.955	60	16	113	16	1	374	40.1	6.33	371.56	16
915	TRINITY_DN2076_c0_g1_i4_orf1	ORF type:complete len:372 hit:XP_021317430.1 TRINITY_DN2076_c0_g1_i4:192-1307(+)	155.938	59	21	187	10	1	371	42.1	6.47	594.65	21
916	TRINITY_DN3569_c0_g1_i7_orf1	ORF type:complete len:1982 hit:XP_002464935.2 TRINITY_DN3569_c0_g1_i7:285-6230(+)	155.926	23	36	77	35	1	1981	210.8	6.61	231.6	36
917	TRINITY_DN3569_c0_g1_i6_orf1	ORF type:complete len:1962 hit:XP_002464935.2 TRINITY_DN3569_c0_g1_i6:285-6170(+)	155.926	24	36	77	35	1	1961	208.6	6.58	231.6	36
918	TRINITY_DN11569_c0_g1_i1_orf1	ORF type:3prime_partial len:294 hit:XP_002462893.2 TRINITY_DN11569_c0_g1_i1:431-1312(+)	155.866	78	17	95	17	1	293	31.9	5.05	351.75	17
919	TRINITY_DN11569_c0_g1_i2_orf1	ORF type:3prime_partial len:285 hit:XP_002462893.2 TRINITY_DN11569_c0_g1_i2:454-1308(+)	155.866	80	17	95	17	1	284	30.8	4.86	351.75	17
920	TRINITY_DN32786_c0_g1_i2_orf1	ORF type:complete len:701 hit:XP_002466588.1 TRINITY_DN32786_c0_g1_i2:312-2414(-)	155.729	50	36	84	36	1	700	80.7	5.34	247.14	36
921	TRINITY_DN7005_c0_g1_i2_orf1	ORF type:complete len:657 hit:XP_021317162.1 TRINITY_DN7005_c0_g1_i2:315-2285(-)	155.573	48	28	83	28	1	656	74	5.72	262.03	28
922	TRINITY_DN2540_c0_g1_i10_orf1	ORF type:complete len:502 hit:AGT17293.1 TRINITY_DN2540_c0_g1_i10:243-1748(+)	155.556	54	23	77	21	1	501	52.9	4.82	249.23	23
923	TRINITY_DN3912_c0_g1_i5_orf1	ORF type:complete len:550 hit:XP_020401308.1 TRINITY_DN3912_c0_g1_i5:237-1886(+)	155.37	36	19	98	19	1	549	60.1	7.69	354.36	19
924	TRINITY_DN12495_c0_g1_i1_orf1	ORF type:complete len:466 hit:KXG36844.1 TRINITY_DN12495_c0_g1_i1:272-1669(+)	155.286	53	21	96	21	1	465	50.8	6.27	354.85	21
925	TRINITY_DN2155_c1_g1_i3_orf1	ORF type:complete len:349 hit:XP_002446320.1 TRINITY_DN2155_c1_g1_i3:2281-3327(-)	155.182	53	16	207	8	1	348	38.2	7.2	768.67	16
926	TRINITY_DN19069_c0_g2_i1_orf1	ORF type:complete len:369 hit:EES17958.1 TRINITY_DN19069_c0_g2_i1:2203-3309(-)	155.096	47	15	144	14	1	368	38.2	8.82	540.27	15
927	TRINITY_DN604_c0_g1_i21_orf1	ORF type:complete len:397 hit:XP_002457705.1 TRINITY_DN604_c0_g1_i21:6214-7404(+)	155.07	59	15	172	6	1	396	43.3	5.58	694.05	15
928	TRINITY_DN1290_c1_g1_i8_orf1	ORF type:complete len:773 hit:XP_002446493.1 TRINITY_DN1290_c1_g1_i8:3830-6148(-)	155.061	38	19	93	19	1	772	81	7.55	325.44	19
929	TRINITY_DN9785_c0_g1_i1_orf1	ORF type:3prime_partial len:283 hit:XP_021315650.1 TRINITY_DN9785_c0_g1_i1:554-1402(+)	154.99	67	16	131	16	1	282	31.1	7.68	435.23	16
930	TRINITY_DN9974_c0_g1_i6_orf1	ORF type:3prime_partial len:173 hit:XP_002436639.1 TRINITY_DN9974_c0_g1_i6:6-524(-)	154.948	67	11	181	1	1	172	18.9	9.54	685.74	11
931	TRINITY_DN1831_c0_g1_i11_orf1	ORF type:3prime_partial len:533 hit:XP_021302828.1 TRINITY_DN1831_c0_g1_i11:226-1824(+)	154.922	39	13	63	13	1	532	56.7	5.62	270.54	13
932	TRINITY_DN25712_c0_g1_i2_orf1	ORF type:complete len:326 hit:AGT15961.1 TRINITY_DN25712_c0_g1_i2:499-1476(-)	154.917	65	15	137	15	1	325	35	6.39	479.72	15
933	TRINITY_DN8335_c0_g1_i6_orf1	ORF type:complete len:299 hit:XP_021306728.1 TRINITY_DN8335_c0_g1_i6:389-1285(-)	154.627	54	17	98	16	1	298	33.4	7.47	356.63	17
934	TRINITY_DN16131_c0_g2_i1_orf1	ORF type:complete len:393 hit:XP_002440927.1 TRINITY_DN16131_c0_g2_i1:180-1358(-)	154.374	56	18	104	18	1	392	42.9	7.24	357.75	18
935	TRINITY_DN7087_c0_g1_i2_orf1	ORF type:complete len:389 hit:XP_025817504.1 TRINITY_DN7087_c0_g1_i2:349-1515(-)	154.301	55	18	122	18	1	388	42.2	8.56	431.21	18
936	TRINITY_DN18230_c0_g1_i2_orf1	ORF type:complete len:359 hit:PWZ56824.1 TRINITY_DN18230_c0_g1_i2:109-1185(+)	154.299	59	13	76	9	1	358	37.5	8	329.18	13
937	TRINITY_DN1528_c0_g1_i6_orf1	ORF type:complete len:1858 hit:XP_002443877.1 TRINITY_DN1528_c0_g1_i6:239-5812(+)	153.96	25	40	77	40	1	1857	206.7	5.99	232.95	40
938	TRINITY_DN935_c0_g2_i9_orf1	ORF type:complete len:394 hit:XP_021320461.1 TRINITY_DN935_c0_g2_i9:2494-3675(-)	153.849	62	15	73	15	1	393	39.9	7.96	297.66	15
939	TRINITY_DN36624_c0_g1_i5_orf1	ORF type:complete len:663 hit:XP_002446063.1 TRINITY_DN36624_c0_g1_i5:1218-3206(-)	153.837	56	27	93	27	1	662	73.5	6.68	288.86	27
940	TRINITY_DN3912_c0_g1_i10_orf1	ORF type:complete len:503 hit:XP_020401308.1 TRINITY_DN3912_c0_g1_i10:237-1745(+)	153.69	38	18	93	18	1	502	55	7.77	342.82	18
941	TRINITY_DN3699_c0_g1_i3_orf1	ORF type:3prime_partial len:626 hit:XP_002467093.1 TRINITY_DN3699_c0_g1_i3:399-2276(-)	153.525	54	36	94	1	1	625	71.7	8.18	239.49	36
942	TRINITY_DN25790_c0_g1_i7_orf1	ORF type:complete len:543 hit:XP_002446212.1 TRINITY_DN25790_c0_g1_i7:531-2159(-)	153.5	53	26	108	26	1	542	59.5	5.71	376.32	26
943	TRINITY_DN26646_c0_g1_i4_orf1	ORF type:3prime_partial len:309 hit:XP_002454287.1 TRINITY_DN26646_c0_g1_i4:511-1437(+)	153.485	67	19	148	19	1	308	34.4	7.44	465.17	19
944	TRINITY_DN2872_c0_g1_i2_orf1	ORF type:internal len:240 hit:AAW21273.1 TRINITY_DN2872_c0_g1_i2:182-901(+)	153.422	47	7	134	3	1	240	26.5	5	653.79	7
945	TRINITY_DN2872_c0_g1_i4_orf1	ORF type:5prime_partial len:287 hit:AAW21273.1 TRINITY_DN2872_c0_g1_i4:201-1061(+)	153.422	39	7	134	3	1	287	31.8	5.2	653.79	7
946	TRINITY_DN3699_c0_g1_i4_orf1	ORF type:3prime_partial len:650 hit:AGT17076.1 TRINITY_DN3699_c0_g1_i4:399-2348(-)	153.414	51	36	93	3	1	649	74.5	7.91	254.02	36
947	TRINITY_DN1928_c0_g1_i10_orf1	ORF type:3prime_partial len:375 hit:XP_002457028.1 TRINITY_DN1928_c0_g1_i10:450-1574(-)	153.385	55	16	84	16	1	374	40.8	8.97	312.07	16
948	TRINITY_DN1928_c0_g1_i9_orf1	ORF type:3prime_partial len:377 hit:XP_002457028.1 TRINITY_DN1928_c0_g1_i9:241-1371(-)	153.385	55	16	84	16	1	376	41	9.25	312.07	16
949	TRINITY_DN1928_c0_g1_i5_orf1	ORF type:3prime_partial len:389 hit:XP_002457028.1 TRINITY_DN1928_c0_g1_i5:450-1616(-)	153.385	53	16	84	16	1	388	42.2	8.97	312.07	16
950	TRINITY_DN1928_c0_g1_i11_orf1	ORF type:3prime_partial len:383 hit:XP_002457028.1 TRINITY_DN1928_c0_g1_i11:450-1598(-)	153.385	54	16	84	16	1	382	41.6	9.25	312.07	16
951	TRINITY_DN3181_c0_g1_i5_orf1	ORF type:complete len:576 hit:XP_002442681.1 TRINITY_DN3181_c0_g1_i5:421-2148(+)	153.32	54	24	88	1	1	575	62.3	7.08	301.2	24
952	TRINITY_DN5961_c0_g1_i8_orf1	ORF type:complete len:406 hit:XP_002466043.2 TRINITY_DN5961_c0_g1_i8:200-1417(-)	153.148	60	15	119	15	1	405	43.2	8.43	460.35	15
953	TRINITY_DN37558_c0_g1_i4_orf1	ORF type:complete len:666 hit:XP_020396895.1 TRINITY_DN37558_c0_g1_i4:118-2115(+)	153.058	43	25	80	25	1	665	76.2	6.61	251.62	25
954	TRINITY_DN4087_c0_g2_i15_orf1	ORF type:complete len:415 hit:NP_001300723.1 TRINITY_DN4087_c0_g2_i15:550-1794(+)	153.027	55	18	115	1	1	414	45.1	5.86	441.42	18
955	TRINITY_DN21825_c0_g1_i2_orf1	ORF type:complete len:630 hit:NP_001292791.1 TRINITY_DN21825_c0_g1_i2:580-2469(-)	153.023	49	25	106	20	1	629	70.2	5.24	323.06	25
956	TRINITY_DN3595_c0_g1_i3_orf1	ORF type:complete len:1030 hit:XP_021314469.1 TRINITY_DN3595_c0_g1_i3:240-3329(+)	152.876	34	33	84	33	1	1029	118.3	4.94	291.04	33
957	TRINITY_DN1113_c0_g1_i3_orf1	ORF type:complete len:996 hit:XP_004982314.1 TRINITY_DN1113_c0_g1_i3:487-3474(+)	152.863	35	26	75	6	1	995	105	6.14	247.37	26
958	TRINITY_DN28850_c0_g2_i2_orf1	ORF type:complete len:518 hit:XP_002489129.1 TRINITY_DN28850_c0_g2_i2:178-1731(+)	152.838	59	24	97	23	1	517	56.9	6.15	329.51	24
959	TRINITY_DN4087_c0_g2_i21_orf1	ORF type:3prime_partial len:346 hit:XP_002467021.1 TRINITY_DN4087_c0_g2_i21:2-1039(+)	152.717	66	18	117	1	1	345	38.2	5.29	445.27	18
960	TRINITY_DN1508_c0_g1_i24_orf1	ORF type:complete len:425 hit:XP_021312904.1 TRINITY_DN1508_c0_g1_i24:362-1636(+)	152.425	52	19	148	18	1	424	44.5	6.2	543.72	19
961	TRINITY_DN1508_c0_g1_i32_orf1	ORF type:complete len:416 hit:XP_021312904.1 TRINITY_DN1508_c0_g1_i32:337-1584(+)	152.425	53	19	148	18	1	415	43.7	6.47	543.72	19
962	TRINITY_DN1508_c0_g1_i22_orf1	ORF type:complete len:429 hit:XP_021312904.1 TRINITY_DN1508_c0_g1_i22:419-1705(+)	152.425	52	19	148	18	1	428	44.9	6.28	543.72	19
963	TRINITY_DN4110_c0_g1_i3_orf1	ORF type:complete len:902 hit:XP_002465599.1 TRINITY_DN4110_c0_g1_i3:114-2819(+)	152.379	47	33	90	23	1	901	100	5.03	285.66	33
964	TRINITY_DN539_c0_g1_i10_orf1	ORF type:3prime_partial len:284 hit:XP_002453237.1 TRINITY_DN539_c0_g1_i10:1377-2228(+)	152.179	78	15	106	15	1	283	30.8	5.78	366.15	15
965	TRINITY_DN5128_c0_g1_i6_orf1	ORF type:complete len:380 hit:XP_025826995.1 TRINITY_DN5128_c0_g1_i6:497-1636(+)	152.018	59	18	115	6	1	379	40.9	6.6	350.48	18
966	TRINITY_DN11570_c0_g1_i3_orf1	ORF type:3prime_partial len:153 hit:OEL25476.1 TRINITY_DN11570_c0_g1_i3:1-459(+)	152	69	8	91	7	1	152	17.1	5.06	456.78	8
967	TRINITY_DN2829_c0_g1_i2_orf1	ORF type:complete len:540 hit:XP_002464869.1 TRINITY_DN2829_c0_g1_i2:354-1973(+)	151.918	52	22	89	6	1	539	61.2	6.68	287.55	22
968	TRINITY_DN2829_c0_g1_i4_orf1	ORF type:complete len:540 hit:XP_002464869.1 TRINITY_DN2829_c0_g1_i4:532-2151(+)	151.918	52	22	89	6	1	539	61.2	6.68	287.55	22
969	TRINITY_DN12110_c0_g2_i3_orf1	ORF type:complete len:299 hit:XP_002447363.1 TRINITY_DN12110_c0_g2_i3:236-1132(-)	151.885	56	14	100	14	1	298	32.3	5.99	407.25	14
970	TRINITY_DN21345_c0_g1_i2_orf1	ORF type:complete len:1050 hit:XP_002441516.2 TRINITY_DN21345_c0_g1_i2:294-3443(-)	151.585	35	41	100	38	1	1049	117.8	6.95	240.36	41
971	TRINITY_DN29717_c0_g2_i1_orf1	ORF type:complete len:798 hit:XP_002453727.2 TRINITY_DN29717_c0_g2_i1:234-2627(-)	151.319	42	23	70	23	1	797	89.1	6.55	273.48	23
972	TRINITY_DN13384_c0_g1_i3_orf1	ORF type:complete len:258 hit:XP_002443063.1 TRINITY_DN13384_c0_g1_i3:1201-1974(-)	151.186	54	9	88	0	0	257	28.4	8.22	340.55	9
973	TRINITY_DN6974_c0_g1_i1_orf1	ORF type:complete len:562 hit:ONL99553.1 TRINITY_DN6974_c0_g1_i1:292-1977(+)	151.184	34	13	104	13	1	561	60.1	5.14	403.43	13
974	TRINITY_DN25684_c0_g1_i2_orf1	ORF type:complete len:869 hit:XP_002445903.2 TRINITY_DN25684_c0_g1_i2:526-3132(+)	151.092	35	26	88	26	1	868	96	5.99	288.97	26
975	TRINITY_DN15796_c0_g1_i5_orf1	ORF type:complete len:971 hit:XP_008649568.1 TRINITY_DN15796_c0_g1_i5:267-3179(+)	151.069	34	25	73	25	1	970	104.4	6.18	235.3	25
976	TRINITY_DN2538_c0_g1_i9_orf1	ORF type:internal len:371 hit:XP_002451838.1 TRINITY_DN2538_c0_g1_i9:934-2046(+)	150.847	66	17	87	17	1	371	40.7	5.67	341.29	17
977	TRINITY_DN2007_c0_g2_i8_orf1	ORF type:complete len:470 hit:XP_002443482.1 TRINITY_DN2007_c0_g2_i8:1713-3122(-)	150.77	66	24	89	24	1	469	50.4	5.55	305.42	24
978	TRINITY_DN560_c0_g2_i1_orf1	ORF type:complete len:554 hit:XP_021303550.1 TRINITY_DN560_c0_g2_i1:143-1804(+)	150.763	66	31	126	25	1	553	63.5	6.37	455.32	31
979	TRINITY_DN83921_c0_g1_i2_orf1	ORF type:3prime_partial len:809 hit:NP_001340543.1 TRINITY_DN83921_c0_g1_i2:3-2429(+)	150.707	45	30	98	30	1	808	91.3	7.21	273.48	30
980	TRINITY_DN15321_c0_g1_i9_orf1	ORF type:complete len:209 hit:XP_021315754.1 TRINITY_DN15321_c0_g1_i9:294-920(-)	150.706	75	13	187	1	1	208	23.8	6.7	786.06	13
981	TRINITY_DN3229_c0_g1_i1_orf1	ORF type:complete len:407 hit:ONL97073.1 TRINITY_DN3229_c0_g1_i1:572-1792(-)	150.693	59	16	115	11	1	406	43.8	8.32	417.56	16
982	TRINITY_DN3845_c0_g2_i1_orf1	ORF type:complete len:593 hit:XP_021310375.1 TRINITY_DN3845_c0_g2_i1:242-2020(-)	150.459	55	28	74	28	1	592	67.1	8.48	215.75	28
983	TRINITY_DN7109_c0_g1_i5_orf1	ORF type:complete len:773 hit:XP_002452658.2 TRINITY_DN7109_c0_g1_i5:340-2658(+)	150.431	42	26	89	26	1	772	84.2	5.74	294.64	26
984	TRINITY_DN3181_c0_g1_i11_orf1	ORF type:complete len:567 hit:XP_002442681.1 TRINITY_DN3181_c0_g1_i11:421-2121(+)	150.345	54	24	87	1	1	566	61.3	6.93	296.04	24
985	TRINITY_DN6313_c0_g1_i3_orf1	ORF type:complete len:336 hit:XP_002445777.1 TRINITY_DN6313_c0_g1_i3:215-1222(+)	150.321	67	17	87	14	1	335	36.2	4.6	314.03	17
986	TRINITY_DN1447_c0_g1_i7_orf1	ORF type:complete len:367 hit:XP_002461230.1 TRINITY_DN1447_c0_g1_i7:75-1175(+)	150.048	57	18	127	12	1	366	40.7	7.33	446.17	18
987	TRINITY_DN5050_c0_g1_i15_orf1	ORF type:3prime_partial len:325 hit:XP_021304140.1 TRINITY_DN5050_c0_g1_i15:3-977(+)	149.971	53	17	132	8	1	324	35.2	5.88	439.97	17
988	TRINITY_DN5715_c0_g1_i5_orf1	ORF type:3prime_partial len:171 hit:NP_001288394.1 TRINITY_DN5715_c0_g1_i5:255-767(+)	149.855	78	15	171	7	1	170	18.9	4.77	616.8	15
989	TRINITY_DN8794_c0_g2_i4_orf1	ORF type:complete len:510 hit:XP_002445207.1 TRINITY_DN8794_c0_g2_i4:581-2110(-)	149.855	52	16	76	11	1	509	55.9	7.3	319.17	16
990	TRINITY_DN20274_c1_g1_i1_orf1	ORF type:complete len:501 hit:XP_002468475.1 TRINITY_DN20274_c1_g1_i1:397-1899(-)	149.847	56	26	104	26	1	500	55.4	5.57	335.81	26
991	TRINITY_DN2228_c0_g1_i4_orf1	ORF type:complete len:309 hit:KXG24065.1 TRINITY_DN2228_c0_g1_i4:286-1212(+)	149.725	60	15	132	1	1	308	32.2	6.02	433.91	15
992	TRINITY_DN19644_c0_g1_i1_orf1	ORF type:complete len:241 hit:XP_002453255.1 TRINITY_DN19644_c0_g1_i1:521-1243(-)	149.577	50	17	148	17	1	240	27.3	7.99	525.89	17
993	TRINITY_DN3081_c0_g2_i1_orf1	ORF type:complete len:868 hit:OQU92604.1 TRINITY_DN3081_c0_g2_i1:114-2717(+)	149.511	37	28	84	28	1	867	98.9	5.66	256.79	28
994	TRINITY_DN17106_c0_g1_i2_orf1	ORF type:complete len:201 hit:AFV94477.1 TRINITY_DN17106_c0_g1_i2:664-1266(-)	149.378	69	17	958	17	1	200	21.8	9.91	3643.45	17
995	TRINITY_DN4379_c0_g1_i1_orf1	ORF type:complete len:652 hit:NP_001183194.1 TRINITY_DN4379_c0_g1_i1:269-2224(+)	149.319	37	21	139	10	1	651	68.2	5.22	464.89	21
996	TRINITY_DN1776_c0_g1_i1_orf1	ORF type:complete len:727 hit:XP_002462534.1 TRINITY_DN1776_c0_g1_i1:115-2295(+)	149.312	37	20	111	17	1	726	82.2	7.44	351.84	20
997	TRINITY_DN12124_c0_g1_i2_orf1	ORF type:complete len:843 hit:ATG88061.1 TRINITY_DN12124_c0_g1_i2:144-2672(+)	149.185	41	29	94	29	1	842	93.1	6.32	285.09	29
998	TRINITY_DN4684_c0_g1_i17_orf1	ORF type:3prime_partial len:424 hit:XP_021305706.1 TRINITY_DN4684_c0_g1_i17:116-1387(+)	148.94	59	21	93	4	1	423	45.4	6.65	318.62	21
999	TRINITY_DN4684_c0_g1_i7_orf1	ORF type:3prime_partial len:425 hit:XP_021305706.1 TRINITY_DN4684_c0_g1_i7:116-1390(+)	148.94	59	21	93	4	1	424	45.8	7.78	318.62	21
1000	TRINITY_DN2816_c2_g1_i6_orf1	ORF type:3prime_partial len:432 hit:PWZ12166.1 TRINITY_DN2816_c2_g1_i6:1420-2715(-)	148.76	59	16	82	12	1	431	47.3	5.41	341.12	16
1001	TRINITY_DN3201_c0_g1_i1_orf1	ORF type:3prime_partial len:597 hit:NP_001168328.2 TRINITY_DN3201_c0_g1_i1:396-2186(-)	148.739	37	16	76	16	1	596	66.1	5.91	277.93	16
1002	TRINITY_DN610_c0_g1_i3_orf1	ORF type:complete len:377 hit:AFC88818.1 TRINITY_DN610_c0_g1_i3:296-1426(+)	148.642	48	14	174	7	1	376	41.6	5.39	614.44	14
1003	TRINITY_DN8397_c0_g2_i1_orf1	ORF type:complete len:869 hit:XP_021305362.1 TRINITY_DN8397_c0_g2_i1:188-2794(+)	148.515	35	27	86	24	1	868	94.9	6.06	258.94	27
1004	TRINITY_DN27862_c0_g1_i1_orf1	ORF type:complete len:395 hit:XP_002445069.1 TRINITY_DN27862_c0_g1_i1:46-1230(+)	148.504	58	19	76	15	1	394	42.7	5.77	304.8	19
1005	TRINITY_DN6960_c0_g1_i10_orf1	ORF type:3prime_partial len:264 hit:XP_002467709.1 TRINITY_DN6960_c0_g1_i10:201-992(-)	148.42	71	16	148	5	1	263	29.8	6.43	568.81	16
1006	TRINITY_DN29030_c0_g1_i4_orf1	ORF type:3prime_partial len:432 hit:XP_002444759.1 TRINITY_DN29030_c0_g1_i4:367-1662(-)	148.103	65	20	103	20	1	431	47.7	5.66	360.68	20
1007	TRINITY_DN4325_c0_g1_i5_orf1	ORF type:complete len:452 hit:RLN28270.1 TRINITY_DN4325_c0_g1_i5:180-1535(+)	148.08	56	19	123	3	1	451	49.7	5.02	467.75	19
1008	TRINITY_DN7584_c0_g1_i11_orf1	ORF type:complete len:426 hit:XP_021318351.1 TRINITY_DN7584_c0_g1_i11:277-1554(+)	148.066	64	25	99	1	1	425	48.1	5.92	335.39	25
1009	TRINITY_DN8191_c0_g1_i1_orf1	ORF type:3prime_partial len:342 hit:XP_021308300.1 TRINITY_DN8191_c0_g1_i1:1071-2096(+)	148.016	73	15	86	1	1	341	36.3	4.92	344.13	15
1010	TRINITY_DN8191_c0_g1_i5_orf1	ORF type:complete len:337 hit:XP_021308300.1 TRINITY_DN8191_c0_g1_i5:234-1244(+)	148.016	74	15	86	1	1	336	35.7	4.87	344.13	15
1011	TRINITY_DN9356_c0_g1_i4_orf1	ORF type:3prime_partial len:284 hit:AGT16642.1 TRINITY_DN9356_c0_g1_i4:411-1262(-)	147.933	47	11	217	11	1	283	31.3	8.09	734.73	11
1012	TRINITY_DN2764_c0_g1_i5_orf1	ORF type:3prime_partial len:608 hit:API68865.1 TRINITY_DN2764_c0_g1_i5:315-2138(-)	147.912	52	28	119	8	1	607	65.8	7.05	394.71	28
1013	TRINITY_DN723_c0_g1_i1_orf1	ORF type:complete len:432 hit:XP_002452633.2 TRINITY_DN723_c0_g1_i1:60-1355(+)	147.795	48	15	131	15	1	431	46.5	6.42	521.61	15
1014	TRINITY_DN9151_c0_g1_i6_orf1	ORF type:3prime_partial len:793 hit:XP_021307517.1 TRINITY_DN9151_c0_g1_i6:177-2555(-)	147.629	41	24	96	7	1	792	85.6	6.35	332.51	24
1015	TRINITY_DN2480_c0_g2_i1_orf1	ORF type:3prime_partial len:679 hit:XP_002439915.1 TRINITY_DN2480_c0_g2_i1:485-2521(-)	147.618	47	26	77	26	1	678	74.6	5.8	262.87	26
1016	TRINITY_DN7555_c1_g1_i4_orf1	ORF type:3prime_partial len:268 hit:OEL31027.1 TRINITY_DN7555_c1_g1_i4:1-804(+)	147.33	51	8	83	7	1	267	28.3	4.72	364.19	8
1017	TRINITY_DN3699_c0_g1_i7_orf1	ORF type:complete len:716 hit:XP_002467093.1 TRINITY_DN3699_c0_g1_i7:399-2546(-)	147.209	49	36	89	0	0	715	81.3	7.78	223.7	36
1018	TRINITY_DN24923_c0_g1_i1_orf1	ORF type:complete len:382 hit:XP_002440038.1 TRINITY_DN24923_c0_g1_i1:181-1326(+)	147.184	55	21	94	19	1	381	44.1	6.04	344.69	21
1019	TRINITY_DN24923_c0_g1_i2_orf1	ORF type:complete len:434 hit:XP_002440038.1 TRINITY_DN24923_c0_g1_i2:181-1482(+)	147.184	48	21	94	19	1	433	50.8	7.43	344.69	21
1020	TRINITY_DN24923_c0_g1_i11_orf1	ORF type:complete len:421 hit:XP_002440038.1 TRINITY_DN24923_c0_g1_i11:181-1443(+)	147.184	50	21	94	19	1	420	49.4	7.25	344.69	21
1021	TRINITY_DN3432_c0_g1_i30_orf1	ORF type:3prime_partial len:355 hit:XP_021310349.1 TRINITY_DN3432_c0_g1_i30:281-1345(-)	147.131	61	18	98	18	1	354	38.7	5.16	382.25	18
1022	TRINITY_DN23327_c0_g2_i2_orf1	ORF type:3prime_partial len:434 hit:NP_001169300.1 TRINITY_DN23327_c0_g2_i2:448-1749(-)	146.974	57	21	78	21	1	433	48.5	5.12	283.44	21
1023	TRINITY_DN26031_c0_g1_i1_orf1	ORF type:complete len:386 hit:XP_002441748.1 TRINITY_DN26031_c0_g1_i1:192-1349(+)	146.924	51	15	76	15	1	385	40.7	6.68	302.43	15
1024	TRINITY_DN26031_c0_g1_i4_orf1	ORF type:complete len:385 hit:XP_002441748.1 TRINITY_DN26031_c0_g1_i4:94-1248(+)	146.924	51	15	76	15	1	384	40.6	6.68	302.43	15
1025	TRINITY_DN30290_c0_g1_i1_orf1	ORF type:3prime_partial len:236 hit:XP_002447121.1 TRINITY_DN30290_c0_g1_i1:2-709(+)	146.886	67	13	124	13	1	235	25.9	6.46	380.02	13
1026	TRINITY_DN1188_c0_g1_i5_orf1	ORF type:3prime_partial len:449 hit:PWZ55274.1 TRINITY_DN1188_c0_g1_i5:1-1347(+)	146.836	46	21	100	7	1	448	50	6.19	329.69	21
1027	TRINITY_DN1151_c4_g1_i4_orf1	ORF type:complete len:898 hit:XP_021315070.1 TRINITY_DN1151_c4_g1_i4:164-2857(+)	146.767	42	32	80	32	1	897	99	5.53	218.79	32
1028	TRINITY_DN17989_c0_g1_i1_orf1	ORF type:3prime_partial len:430 hit:XP_004951929.1 TRINITY_DN17989_c0_g1_i1:307-1596(-)	146.621	62	23	100	20	1	429	47.3	6.61	325.34	23
1029	TRINITY_DN4684_c0_g1_i4_orf1	ORF type:complete len:428 hit:XP_021305706.1 TRINITY_DN4684_c0_g1_i4:52-1335(+)	146.537	58	21	89	4	1	427	46	6.74	298.73	21
1030	TRINITY_DN8579_c0_g1_i1_orf1	ORF type:complete len:404 hit:XP_021301794.1 TRINITY_DN8579_c0_g1_i1:234-1445(-)	146.436	58	18	97	17	1	403	43	7.83	344.24	18
1031	TRINITY_DN529_c1_g1_i2_orf1	ORF type:complete len:351 hit:OQU83135.1 TRINITY_DN529_c1_g1_i2:1295-2347(+)	146.155	45	10	96	3	1	350	37.7	6.13	427.91	10
1032	TRINITY_DN21007_c0_g1_i1_orf1	ORF type:complete len:421 hit:XP_002460601.1 TRINITY_DN21007_c0_g1_i1:146-1408(-)	146.14	50	15	105	15	1	420	44.5	5.94	386.33	15
1033	TRINITY_DN15480_c0_g1_i16_orf1	ORF type:complete len:523 hit:XP_002444625.1 TRINITY_DN15480_c0_g1_i16:390-1958(+)	146.123	51	24	87	24	1	522	56.7	8.15	291.43	24
1034	TRINITY_DN330_c0_g1_i5_orf1	ORF type:complete len:436 hit:XP_025792914.1 TRINITY_DN330_c0_g1_i5:332-1639(-)	146.11	57	20	114	12	1	435	48.4	5.35	437.76	20
1035	TRINITY_DN11054_c0_g1_i15_orf1	ORF type:3prime_partial len:503 hit:EES14057.2 TRINITY_DN11054_c0_g1_i15:42-1550(+)	146.073	49	17	112	17	1	502	56.2	7.15	422.01	17
1036	TRINITY_DN11054_c0_g1_i8_orf1	ORF type:complete len:486 hit:EES14057.2 TRINITY_DN11054_c0_g1_i8:226-1683(+)	146.073	51	17	112	17	1	485	54.5	7.14	422.01	17
1037	TRINITY_DN31178_c0_g1_i1_orf1	ORF type:5prime_partial len:322 hit:XP_002465468.1 TRINITY_DN31178_c0_g1_i1:1-966(-)	145.991	44	12	198	0	0	322	35.6	6.95	738.31	12
1038	TRINITY_DN19710_c0_g1_i6_orf1	ORF type:complete len:277 hit:XP_002460110.1 TRINITY_DN19710_c0_g1_i6:204-1034(-)	145.886	69	14	156	13	1	276	29.4	8.24	557.24	14
1039	TRINITY_DN40167_c0_g1_i4_orf1	ORF type:complete len:491 hit:XP_002456833.1 TRINITY_DN40167_c0_g1_i4:1234-2706(+)	145.874	54	20	114	20	1	490	53.9	5.96	394.23	20
1040	TRINITY_DN11776_c0_g1_i1_orf1	ORF type:complete len:430 hit:AVY91652.1 TRINITY_DN11776_c0_g1_i1:95-1384(+)	145.753	56	19	102	17	1	429	46	5.19	389.58	19
1041	TRINITY_DN138_c0_g3_i2_orf1	ORF type:3prime_partial len:529 hit:XP_002439336.1 TRINITY_DN138_c0_g3_i2:660-2246(-)	145.676	47	20	121	10	1	528	56.2	6.87	382.25	20
1042	TRINITY_DN138_c0_g3_i1_orf1	ORF type:complete len:501 hit:XP_002439336.1 TRINITY_DN138_c0_g3_i1:660-2162(-)	145.676	50	20	121	10	1	500	52.9	6.89	382.25	20
1043	TRINITY_DN7313_c0_g1_i1_orf1	ORF type:complete len:320 hit:XP_002445000.1 TRINITY_DN7313_c0_g1_i1:212-1171(-)	145.669	51	12	145	1	1	319	34.5	5.3	574.17	12
1044	TRINITY_DN18221_c0_g1_i9_orf1	ORF type:complete len:537 hit:XP_002452966.1 TRINITY_DN18221_c0_g1_i9:220-1830(-)	145.612	42	17	78	17	1	536	59.3	8.18	316.83	17
1045	TRINITY_DN11540_c0_g1_i7_orf1	ORF type:complete len:399 hit:XP_002463871.1 TRINITY_DN11540_c0_g1_i7:155-1351(+)	145.495	57	19	81	11	1	398	44.2	6.55	299.98	19
1046	TRINITY_DN5370_c0_g1_i1_orf1	ORF type:complete len:264 hit:ACG39248.1 TRINITY_DN5370_c0_g1_i1:231-1022(+)	145.441	58	11	120	11	1	263	28.8	7.62	507.43	11
1047	TRINITY_DN12284_c0_g1_i6_orf1	ORF type:complete len:509 hit:XP_002461159.1 TRINITY_DN12284_c0_g1_i6:277-1803(+)	145.435	32	13	142	13	1	508	54.6	4.94	548.01	13
1048	TRINITY_DN2978_c0_g1_i6_orf1	ORF type:complete len:700 hit:XP_002454936.1 TRINITY_DN2978_c0_g1_i6:375-2474(-)	145.427	37	19	74	19	1	699	77.9	6.44	261.59	19
1049	TRINITY_DN9099_c0_g3_i1_orf1	ORF type:complete len:336 hit:XP_002446822.1 TRINITY_DN9099_c0_g3_i1:119-1126(+)	145.324	58	16	84	16	1	335	37.1	7.96	323.35	16
1050	TRINITY_DN9394_c0_g1_i4_orf1	ORF type:complete len:454 hit:AQK64309.1 TRINITY_DN9394_c0_g1_i4:407-1768(-)	145.299	47	27	119	1	1	453	50.8	9.39	403.17	27
1051	TRINITY_DN1147_c0_g1_i1_orf1	ORF type:complete len:427 hit:XP_021309895.1 TRINITY_DN1147_c0_g1_i1:1928-3208(-)	145.287	59	18	118	0	0	426	45.9	8	380.02	18
1052	TRINITY_DN54662_c0_g1_i1_orf1	ORF type:complete len:350 hit:KXG22145.1 TRINITY_DN54662_c0_g1_i1:15-1064(+)	145.25	66	19	99	17	1	349	37.9	5.71	399.68	19
1053	TRINITY_DN7415_c0_g1_i4_orf1	ORF type:complete len:765 hit:XP_002454150.1 TRINITY_DN7415_c0_g1_i4:183-2477(+)	145.13	40	26	95	9	1	764	86.5	6.14	310.01	26
1054	TRINITY_DN7814_c0_g2_i2_orf1	ORF type:3prime_partial len:481 hit:TKV96622.1 TRINITY_DN7814_c0_g2_i2:1-1443(+)	145.037	40	16	104	1	1	480	53.2	6.18	362.8	16
1055	TRINITY_DN78425_c1_g1_i1_orf1	ORF type:complete len:633 hit:NP_001169284.2 TRINITY_DN78425_c1_g1_i1:507-2405(-)	145.013	46	26	109	26	1	632	69.9	6.61	348.71	26
1056	TRINITY_DN9394_c0_g1_i5_orf1	ORF type:complete len:453 hit:AQK64309.1 TRINITY_DN9394_c0_g1_i5:407-1765(-)	145.006	46	27	103	1	1	452	50.6	9.42	303.11	27
1057	TRINITY_DN1147_c0_g1_i13_orf1	ORF type:3prime_partial len:443 hit:XP_002460802.1 TRINITY_DN1147_c0_g1_i13:1928-3256(-)	144.887	54	18	119	9	1	442	47.5	8.4	382.73	18
1058	TRINITY_DN4131_c0_g1_i5_orf1	ORF type:3prime_partial len:388 hit:ONM19417.1 TRINITY_DN4131_c0_g1_i5:722-1885(+)	144.823	60	22	88	22	1	387	45	5.34	308.45	22
1059	TRINITY_DN4131_c0_g1_i4_orf1	ORF type:complete len:412 hit:NP_001150633.1 TRINITY_DN4131_c0_g1_i4:150-1385(+)	144.823	56	22	88	22	1	411	47.2	5.54	308.45	22
1060	TRINITY_DN898_c0_g1_i3_orf1	ORF type:complete len:562 hit:XP_021305823.1 TRINITY_DN898_c0_g1_i3:170-1855(+)	144.788	45	21	75	21	1	561	62.4	6.8	264.32	21
1061	TRINITY_DN5229_c0_g1_i6_orf1	ORF type:complete len:447 hit:XP_008654521.1 TRINITY_DN5229_c0_g1_i6:324-1664(-)	144.766	61	20	100	2	1	446	50.2	4.86	331.91	20
1062	TRINITY_DN8585_c0_g1_i12_orf1	ORF type:complete len:351 hit:XP_002451006.1 TRINITY_DN8585_c0_g1_i12:198-1250(+)	144.732	67	19	96	19	1	350	37.6	6.55	330.03	19
1063	TRINITY_DN45463_c0_g1_i2_orf1	ORF type:5prime_partial len:436 hit:OQU86191.1 TRINITY_DN45463_c0_g1_i2:154-1461(+)	144.716	48	21	79	21	1	436	47.5	5.64	282.28	21
1064	TRINITY_DN5128_c0_g1_i9_orf1	ORF type:complete len:380 hit:XP_025826995.1 TRINITY_DN5128_c0_g1_i9:497-1636(+)	144.452	59	16	109	2	1	379	40.9	6.46	350.57	16
1065	TRINITY_DN3034_c0_g1_i4_orf1	ORF type:3prime_partial len:422 hit:XP_002447318.1 TRINITY_DN3034_c0_g1_i4:360-1625(-)	144.439	56	18	67	18	1	421	44.9	8.53	233.23	18
1066	TRINITY_DN2471_c0_g1_i11_orf1	ORF type:5prime_partial len:417 hit:XP_002439220.1 TRINITY_DN2471_c0_g1_i11:663-1913(+)	144.414	49	14	84	12	1	417	47	6.71	285.06	14
1067	TRINITY_DN6994_c0_g1_i1_orf1	ORF type:5prime_partial len:799 hit:XP_002459560.1 TRINITY_DN6994_c0_g1_i1:475-2871(+)	144.406	37	22	69	19	1	799	87.1	8.34	256.29	22
1068	TRINITY_DN9281_c0_g1_i1_orf1	ORF type:3prime_partial len:245 hit:AQL08710.1 TRINITY_DN9281_c0_g1_i1:216-950(-)	144.118	79	15	139	15	1	244	26.7	5.36	446.01	15
1069	TRINITY_DN3825_c1_g1_i8_orf1	ORF type:complete len:290 hit:XP_002444250.1 TRINITY_DN3825_c1_g1_i8:220-1089(+)	144.105	70	17	86	14	1	289	32.4	5.17	304.67	17
1070	TRINITY_DN4828_c0_g1_i1_orf1	ORF type:complete len:335 hit:XP_021320474.1 TRINITY_DN4828_c0_g1_i1:138-1142(+)	144.058	70	19	97	18	1	334	35.5	5.44	356.01	19
1071	TRINITY_DN4828_c0_g1_i4_orf1	ORF type:complete len:335 hit:XP_021320474.1 TRINITY_DN4828_c0_g1_i4:112-1116(+)	144.058	70	19	97	18	1	334	35.5	5.35	356.01	19
1072	TRINITY_DN7561_c0_g1_i5_orf1	ORF type:3prime_partial len:629 hit:XP_002466271.1 TRINITY_DN7561_c0_g1_i5:850-2736(+)	144.021	45	22	81	22	1	628	70.7	5.22	265.01	22
1073	TRINITY_DN6571_c0_g1_i3_orf1	ORF type:complete len:550 hit:XP_002441445.1 TRINITY_DN6571_c0_g1_i3:346-1995(-)	143.997	54	22	95	22	1	549	60.5	7.71	340.82	22
1074	TRINITY_DN1838_c1_g1_i5_orf1	ORF type:complete len:168 hit:XP_021313843.1 TRINITY_DN1838_c1_g1_i5:230-733(-)	143.979	88	11	148	11	1	167	18.6	5.05	591.61	11
1075	TRINITY_DN36651_c0_g1_i2_orf1	ORF type:complete len:1005 hit:XP_002457231.1 TRINITY_DN36651_c0_g1_i2:373-3387(-)	143.854	36	29	57	29	1	1004	112.9	6.64	206.28	29
1076	TRINITY_DN18380_c0_g1_i4_orf1	ORF type:complete len:462 hit:PWZ05663.1 TRINITY_DN18380_c0_g1_i4:142-1527(+)	143.834	50	14	60	14	1	461	48.7	7.44	234.36	14
1077	TRINITY_DN620_c0_g1_i5_orf1	ORF type:internal len:370 hit:XP_002451943.1 TRINITY_DN620_c0_g1_i5:1354-2463(+)	143.68	52	16	93	16	1	370	40.4	8.53	326.38	16
1078	TRINITY_DN2760_c0_g1_i3_orf1	ORF type:internal len:1093 hit:XP_002463258.1 TRINITY_DN2760_c0_g1_i3:2-3280(-)	143.631	31	27	73	23	1	1093	122.7	5.48	245.79	27
1079	TRINITY_DN1766_c0_g1_i3_orf1	ORF type:complete len:330 hit:XP_021318781.1 TRINITY_DN1766_c0_g1_i3:110-1099(+)	143.477	71	16	115	2	1	329	36.5	5.73	432.87	16
1080	TRINITY_DN2569_c1_g1_i7_orf1	ORF type:complete len:1031 hit:XP_002467679.1 TRINITY_DN2569_c1_g1_i7:323-3415(-)	143.346	32	29	86	29	1	1030	115.7	5.43	239.73	29
1081	TRINITY_DN5843_c0_g1_i3_orf1	ORF type:complete len:280 hit:XP_021318830.1 TRINITY_DN5843_c0_g1_i3:1395-2234(+)	143.311	50	14	125	13	1	279	29.9	8.32	452.84	14
1082	TRINITY_DN20409_c0_g1_i12_orf1	ORF type:complete len:418 hit:XP_002457214.1 TRINITY_DN20409_c0_g1_i12:131-1384(+)	143.223	60	20	103	20	1	417	46.3	5.76	354.79	20
1083	TRINITY_DN3284_c0_g1_i11_orf1	ORF type:complete len:438 hit:XP_002460868.1 TRINITY_DN3284_c0_g1_i11:125-1438(+)	143.073	50	18	122	18	1	437	47.1	6.38	382.7	18
1084	TRINITY_DN36883_c0_g2_i3_orf1	ORF type:complete len:708 hit:XP_002449815.1 TRINITY_DN36883_c0_g2_i3:420-2543(-)	143.064	48	23	56	23	1	707	79.2	7.72	205.84	23
1085	TRINITY_DN24145_c0_g1_i1_orf1	ORF type:complete len:802 hit:NP_001349395.1 TRINITY_DN24145_c0_g1_i1:269-2674(+)	142.987	44	37	97	37	1	801	91.2	7.81	283.81	37
1086	TRINITY_DN14178_c0_g1_i7_orf1	ORF type:complete len:229 hit:Q43139.2 TRINITY_DN14178_c0_g1_i7:316-1002(+)	142.898	57	14	144	7	1	228	24.5	5.44	495.2	14
1087	TRINITY_DN4547_c0_g1_i7_orf1	ORF type:complete len:429 hit:XP_004955716.1 TRINITY_DN4547_c0_g1_i7:120-1406(+)	142.658	48	17	81	17	1	428	45.6	5.97	328.63	17
1088	TRINITY_DN3274_c2_g2_i5_orf1	ORF type:complete len:631 hit:XP_021306880.1 TRINITY_DN3274_c2_g2_i5:141-2033(+)	142.533	55	29	83	21	1	630	70.3	7.4	267.77	29
1089	TRINITY_DN8191_c0_g1_i6_orf1	ORF type:3prime_partial len:344 hit:XP_021308300.1 TRINITY_DN8191_c0_g1_i6:1054-2085(+)	142.456	73	15	78	1	1	343	36.5	4.88	304.79	15
1090	TRINITY_DN1996_c0_g2_i5_orf1	ORF type:complete len:356 hit:NP_001132889.1 TRINITY_DN1996_c0_g2_i5:1-1068(+)	142.43	59	18	93	1	1	355	40	6.79	329.95	18
1091	TRINITY_DN77_c0_g1_i6_orf1	ORF type:complete len:383 hit:XP_021307874.1 TRINITY_DN77_c0_g1_i6:2035-3183(+)	142.277	58	19	99	11	1	382	42.5	8.65	355.28	19
1092	TRINITY_DN11595_c0_g2_i1_orf1	ORF type:complete len:234 hit:AFO59568.1 TRINITY_DN11595_c0_g2_i1:260-961(+)	141.928	82	13	136	13	1	233	25.2	7.71	467.68	13
1093	TRINITY_DN29106_c0_g1_i15_orf1	ORF type:complete len:563 hit:XP_021303164.1 TRINITY_DN29106_c0_g1_i15:34-1722(+)	141.888	45	24	96	24	1	562	62.9	9.32	284.65	24
1094	TRINITY_DN5787_c0_g2_i1_orf1	ORF type:internal len:183 hit:XP_002437762.2 TRINITY_DN5787_c0_g2_i1:2-550(-)	141.713	70	10	385	2	1	183	19.6	6.58	1524	10
1095	TRINITY_DN33004_c0_g1_i2_orf1	ORF type:complete len:576 hit:XP_002455084.1 TRINITY_DN33004_c0_g1_i2:280-2007(+)	141.674	51	26	81	26	1	575	60.3	6.42	266.72	26
1096	TRINITY_DN5855_c0_g2_i5_orf1	ORF type:complete len:911 hit:EES08313.2 TRINITY_DN5855_c0_g2_i5:253-2985(-)	141.651	35	27	70	25	1	910	104.2	6.7	233.95	27
1097	TRINITY_DN3768_c0_g1_i7_orf1	ORF type:3prime_partial len:488 hit:PWZ07905.1 TRINITY_DN3768_c0_g1_i7:427-1890(+)	141.572	49	23	113	17	1	487	54.3	7.11	372.55	23
1098	TRINITY_DN691_c0_g1_i5_orf1	ORF type:complete len:490 hit:XP_021302002.1 TRINITY_DN691_c0_g1_i5:897-2366(-)	141.514	48	21	91	15	1	489	54.3	5.82	333.07	21
1099	TRINITY_DN15876_c0_g1_i3_orf1	ORF type:3prime_partial len:270 hit:AGT16858.1 TRINITY_DN15876_c0_g1_i3:336-1145(-)	141.404	43	11	201	11	1	269	28.1	8.81	791.03	11
1100	TRINITY_DN15876_c0_g1_i1_orf1	ORF type:complete len:271 hit:AGT16858.1 TRINITY_DN15876_c0_g1_i1:336-1148(-)	141.404	43	11	201	11	1	270	28.2	8.81	791.03	11
1101	TRINITY_DN2973_c0_g1_i15_orf1	ORF type:complete len:300 hit:XP_002463508.1 TRINITY_DN2973_c0_g1_i15:1493-2392(-)	141.383	54	15	105	2	1	299	34.3	6.8	328.07	15
1102	TRINITY_DN25206_c0_g1_i1_orf1	ORF type:3prime_partial len:403 hit:XP_008655019.1 TRINITY_DN25206_c0_g1_i1:1-1209(+)	141.342	50	17	131	1	1	402	43.4	6.84	574.11	17
1103	TRINITY_DN489_c0_g2_i2_orf1	ORF type:complete len:805 hit:XP_002452612.1 TRINITY_DN489_c0_g2_i2:83-2497(+)	141.283	40	26	74	21	1	804	89.3	6.64	233.38	26
1104	TRINITY_DN2094_c0_g1_i21_orf1	ORF type:complete len:617 hit:XP_021308400.1 TRINITY_DN2094_c0_g1_i21:287-2137(+)	141.21	39	17	71	7	1	616	68.5	8.4	276.6	17
1105	TRINITY_DN2707_c0_g1_i5_orf1	ORF type:complete len:197 hit:AQK62098.1 TRINITY_DN2707_c0_g1_i5:200-790(+)	141.206	69	10	185	3	1	196	22.4	6.55	717.71	10
1106	TRINITY_DN2707_c0_g4_i1_orf1	ORF type:3prime_partial len:224 hit:ONM52450.1 TRINITY_DN2707_c0_g4_i1:89-760(+)	141.206	61	10	185	3	1	223	25	8.15	717.71	10
1107	TRINITY_DN2707_c0_g1_i3_orf1	ORF type:3prime_partial len:253 hit:AQK62098.1 TRINITY_DN2707_c0_g1_i3:1-759(+)	141.206	54	10	185	3	1	252	28.5	8.72	717.71	10
1108	TRINITY_DN30487_c0_g1_i5_orf1	ORF type:complete len:359 hit:XP_002457555.1 TRINITY_DN30487_c0_g1_i5:241-1317(+)	141.146	63	18	90	18	1	358	38.9	6.68	324.47	18
1109	TRINITY_DN2683_c0_g1_i4_orf1	ORF type:complete len:246 hit:XP_002437793.1 TRINITY_DN2683_c0_g1_i4:399-1136(-)	141.038	69	12	84	12	1	245	26.2	5.99	281.24	12
1110	TRINITY_DN8349_c0_g1_i11_orf1	ORF type:complete len:476 hit:XP_002458215.1 TRINITY_DN8349_c0_g1_i11:290-1717(+)	141.012	63	23	99	0	0	475	52.4	6.6	339.33	23
1111	TRINITY_DN2493_c1_g1_i7_orf1	ORF type:complete len:463 hit:XP_002441156.1 TRINITY_DN2493_c1_g1_i7:206-1594(-)	141	61	18	68	5	1	462	49.4	8.18	243.69	18
1112	TRINITY_DN1818_c0_g2_i3_orf1	ORF type:3prime_partial len:272 hit:AQL09576.1 TRINITY_DN1818_c0_g2_i3:441-1256(-)	140.971	61	14	113	14	1	271	29.8	4.94	463.07	14
1113	TRINITY_DN2760_c0_g1_i4_orf1	ORF type:internal len:1074 hit:XP_008653400.1 TRINITY_DN2760_c0_g1_i4:2-3223(-)	140.898	30	27	74	22	1	1074	120.4	5.4	244.43	27
1114	TRINITY_DN5229_c0_g1_i11_orf1	ORF type:3prime_partial len:409 hit:EES01623.1 TRINITY_DN5229_c0_g1_i11:238-1464(-)	140.865	60	17	93	0	0	408	45.8	4.77	319.36	17
1115	TRINITY_DN561_c0_g1_i6_orf1	ORF type:complete len:1270 hit:XP_002460731.1 TRINITY_DN561_c0_g1_i6:826-4635(-)	140.769	29	27	64	27	1	1269	138.5	6.87	197.09	27
1116	TRINITY_DN10490_c0_g2_i5_orf1	ORF type:internal len:240 hit:AGT16432.1 TRINITY_DN10490_c0_g2_i5:2-721(-)	140.764	60	12	138	12	1	240	25.8	5.85	535.32	12
1117	TRINITY_DN3134_c0_g1_i14_orf1	ORF type:3prime_partial len:518 hit:AXH21543.1 TRINITY_DN3134_c0_g1_i14:2589-4142(-)	140.741	41	17	74	17	1	517	57.9	7.42	274.7	17
1118	TRINITY_DN3134_c0_g1_i8_orf1	ORF type:complete len:571 hit:AXH21543.1 TRINITY_DN3134_c0_g1_i8:2929-4641(-)	140.741	38	17	74	17	1	570	63.8	7.68	274.7	17
1119	TRINITY_DN27060_c0_g1_i7_orf1	ORF type:complete len:252 hit:XP_021316137.1 TRINITY_DN27060_c0_g1_i7:424-1179(+)	140.581	53	12	79	12	1	251	27	6.8	300.21	12
1120	TRINITY_DN29088_c0_g1_i4_orf1	ORF type:complete len:448 hit:AVY91648.1 TRINITY_DN29088_c0_g1_i4:4538-5881(-)	140.537	53	16	79	13	1	447	44.4	8.47	290.01	16
1121	TRINITY_DN4716_c0_g1_i3_orf1	ORF type:complete len:291 hit:XP_002463016.1 TRINITY_DN4716_c0_g1_i3:467-1339(-)	140.457	46	16	277	16	1	290	31.4	5.69	944.91	16
1122	TRINITY_DN6519_c0_g1_i1_orf1	ORF type:complete len:227 hit:XP_002444843.1 TRINITY_DN6519_c0_g1_i1:139-819(+)	140.44	66	16	385	11	1	226	24.9	7.97	1170.15	16
1123	TRINITY_DN6519_c0_g1_i4_orf1	ORF type:complete len:225 hit:XP_002444843.1 TRINITY_DN6519_c0_g1_i4:139-813(+)	140.44	67	16	385	11	1	224	24.7	7.97	1170.15	16
1124	TRINITY_DN57590_c0_g1_i1_orf1	ORF type:complete len:669 hit:XP_002456764.1 TRINITY_DN57590_c0_g1_i1:180-2186(-)	140.41	44	28	78	27	1	668	73.4	8.95	237.87	28
1125	TRINITY_DN45463_c0_g1_i6_orf1	ORF type:5prime_partial len:387 hit:OQU86192.1 TRINITY_DN45463_c0_g1_i6:154-1314(+)	140.321	51	20	78	20	1	387	41.7	5.39	278.74	20
1126	TRINITY_DN1766_c0_g1_i5_orf1	ORF type:complete len:329 hit:XP_021318781.1 TRINITY_DN1766_c0_g1_i5:110-1096(+)	140.286	71	15	114	1	1	328	36.4	5.58	427.75	15
1127	TRINITY_DN12445_c0_g1_i10_orf1	ORF type:complete len:671 hit:XP_021302452.1 TRINITY_DN12445_c0_g1_i10:1996-4008(+)	140.226	47	26	61	26	1	670	74.9	6.9	193.71	26
1128	TRINITY_DN63897_c0_g1_i2_orf1	ORF type:complete len:1000 hit:XP_021313407.1 TRINITY_DN63897_c0_g1_i2:432-3431(-)	140.03	34	37	88	36	1	999	115.3	5	233.7	37
1129	TRINITY_DN11570_c0_g1_i18_orf1	ORF type:3prime_partial len:156 hit:OEL25476.1 TRINITY_DN11570_c0_g1_i18:1-468(+)	140.007	50	6	85	5	1	155	17.4	4.79	426.15	6
1130	TRINITY_DN7834_c0_g1_i8_orf1	ORF type:3prime_partial len:438 hit:RLN17970.1 TRINITY_DN7834_c0_g1_i8:210-1523(-)	139.921	43	17	84	2	1	437	47.9	6	323.62	17
1131	TRINITY_DN5799_c0_g1_i7_orf1	ORF type:3prime_partial len:762 hit:XP_002454560.1 TRINITY_DN5799_c0_g1_i7:3-2288(+)	139.92	43	28	72	28	1	761	82.4	6.54	221.92	28
1132	TRINITY_DN3526_c0_g2_i1_orf1	ORF type:3prime_partial len:479 hit:KXG34124.1 TRINITY_DN3526_c0_g2_i1:347-1783(-)	139.884	44	17	76	13	1	478	51.2	7.65	272.74	17
1133	TRINITY_DN7561_c0_g1_i1_orf1	ORF type:3prime_partial len:578 hit:XP_002466271.1 TRINITY_DN7561_c0_g1_i1:1083-2816(+)	139.872	48	21	76	21	1	577	64.6	5.14	251.46	21
1134	TRINITY_DN13997_c0_g1_i5_orf1	ORF type:3prime_partial len:326 hit:NP_001147216.1 TRINITY_DN13997_c0_g1_i5:25-1002(+)	139.831	55	11	100	11	1	325	34	7.5	403.76	11
1135	TRINITY_DN53187_c0_g1_i1_orf1	ORF type:complete len:274 hit:XP_002463275.1 TRINITY_DN53187_c0_g1_i1:232-1053(-)	139.721	57	13	80	13	1	273	29.7	7.12	340.89	13
1136	TRINITY_DN29106_c0_g1_i2_orf1	ORF type:complete len:577 hit:XP_021303164.1 TRINITY_DN29106_c0_g1_i2:34-1764(+)	139.59	43	23	94	23	1	576	64.6	9.41	282.33	23
1137	TRINITY_DN1751_c0_g1_i4_orf1	ORF type:complete len:657 hit:XP_002442705.1 TRINITY_DN1751_c0_g1_i4:849-2819(+)	139.574	39	17	69	2	1	656	72.4	5.49	286.17	17
1138	TRINITY_DN14222_c0_g1_i4_orf1	ORF type:3prime_partial len:537 hit:NP_001357658.1 TRINITY_DN14222_c0_g1_i4:392-2002(-)	139.502	57	22	70	22	1	536	55.8	6.58	227.5	22
1139	TRINITY_DN14222_c0_g1_i12_orf1	ORF type:3prime_partial len:539 hit:NP_001357658.1 TRINITY_DN14222_c0_g1_i12:9-1625(-)	139.502	56	22	70	22	1	538	56	6.58	227.5	22
1140	TRINITY_DN8585_c0_g1_i19_orf1	ORF type:5prime_partial len:278 hit:XP_002451006.1 TRINITY_DN8585_c0_g1_i19:1183-2016(+)	139.358	77	17	92	17	1	278	29.8	6.04	321.79	17
1141	TRINITY_DN8173_c0_g2_i3_orf1	ORF type:complete len:970 hit:AGT16764.1 TRINITY_DN8173_c0_g2_i3:473-3382(-)	139.337	34	26	73	26	1	969	105.4	5.91	241.09	26
1142	TRINITY_DN6984_c0_g1_i4_orf1	ORF type:3prime_partial len:251 hit:XP_002464260.1 TRINITY_DN6984_c0_g1_i4:1150-1902(+)	139.336	70	13	111	12	1	250	28.4	6.14	381.75	13
1143	TRINITY_DN41118_c0_g1_i2_orf1	ORF type:3prime_partial len:374 hit:XP_008653318.2 TRINITY_DN41118_c0_g1_i2:1-1122(+)	139.214	37	10	69	10	1	373	41	7.02	309.63	10
1144	TRINITY_DN11863_c0_g1_i1_orf1	ORF type:complete len:165 hit:XP_002450304.1 TRINITY_DN11863_c0_g1_i1:493-987(-)	139.195	60	10	367	9	1	164	18.6	8.73	1503.85	10
1145	TRINITY_DN11863_c0_g1_i3_orf1	ORF type:complete len:170 hit:XP_002450304.1 TRINITY_DN11863_c0_g1_i3:492-1001(-)	139.195	59	10	367	9	1	169	19.1	8.73	1503.85	10
1146	TRINITY_DN12197_c0_g1_i9_orf1	ORF type:complete len:273 hit:XP_002442811.1 TRINITY_DN12197_c0_g1_i9:339-1157(+)	139.117	68	16	84	1	1	272	29.9	6.55	288.81	16
1147	TRINITY_DN5128_c0_g1_i5_orf1	ORF type:complete len:380 hit:CBB36460.1 TRINITY_DN5128_c0_g1_i5:377-1516(+)	139.108	49	14	118	2	1	379	41	6.73	397.87	14
1148	TRINITY_DN4131_c0_g1_i6_orf1	ORF type:complete len:464 hit:NP_001150633.1 TRINITY_DN4131_c0_g1_i6:150-1541(+)	139.107	47	21	86	21	1	463	52.9	5.69	301.81	21
1149	TRINITY_DN7090_c0_g1_i6_orf1	ORF type:3prime_partial len:476 hit:XP_002455974.1 TRINITY_DN7090_c0_g1_i6:551-1978(-)	139.065	50	22	90	16	1	475	53.8	6.05	323.75	22
1150	TRINITY_DN1113_c0_g2_i1_orf1	ORF type:complete len:727 hit:XP_002443577.1 TRINITY_DN1113_c0_g2_i1:430-2610(+)	139.035	45	20	57	6	1	726	74.8	6.11	205.83	20
1151	TRINITY_DN13478_c1_g1_i1_orf1	ORF type:3prime_partial len:165 hit:XP_015630476.1 TRINITY_DN13478_c1_g1_i1:1-495(+)	139.019	54	11	161	11	1	164	17.6	4.7	574.36	11
1152	TRINITY_DN25206_c0_g1_i3_orf1	ORF type:3prime_partial len:402 hit:XP_008655019.1 TRINITY_DN25206_c0_g1_i3:2-1207(+)	138.882	50	17	130	1	1	401	43.3	6.89	565.2	17
1153	TRINITY_DN35313_c0_g1_i2_orf1	ORF type:3prime_partial len:602 hit:NP_001104892.1 TRINITY_DN35313_c0_g1_i2:621-2426(-)	138.603	45	20	79	20	1	601	66.4	5.49	315.6	20
1154	TRINITY_DN35313_c0_g1_i4_orf1	ORF type:3prime_partial len:547 hit:XP_021304989.1 TRINITY_DN35313_c0_g1_i4:625-2265(-)	138.603	50	20	79	20	1	546	60.9	5.69	315.6	20
1155	TRINITY_DN35313_c0_g1_i5_orf1	ORF type:3prime_partial len:547 hit:XP_021304989.1 TRINITY_DN35313_c0_g1_i5:588-2228(-)	138.603	50	20	79	20	1	546	60.9	5.69	315.6	20
1156	TRINITY_DN35313_c0_g1_i1_orf1	ORF type:3prime_partial len:558 hit:XP_021304989.1 TRINITY_DN35313_c0_g1_i1:593-2266(-)	138.603	49	20	79	20	1	557	61.9	5.54	315.6	20
1157	TRINITY_DN4154_c1_g1_i3_orf1	ORF type:complete len:529 hit:AQK69764.1 TRINITY_DN4154_c1_g1_i3:654-2240(-)	138.591	45	20	90	20	1	528	58.3	6.99	288.82	20
1158	TRINITY_DN29568_c0_g1_i5_orf1	ORF type:complete len:285 hit:XP_002448577.1 TRINITY_DN29568_c0_g1_i5:167-1021(+)	138.546	70	14	60	14	1	284	31.1	6.44	223.21	14
1159	TRINITY_DN24923_c0_g1_i6_orf1	ORF type:3prime_partial len:448 hit:XP_002440038.1 TRINITY_DN24923_c0_g1_i6:673-2016(+)	138.535	42	18	84	16	1	447	51.6	8.22	318.72	18
1160	TRINITY_DN24923_c0_g1_i4_orf1	ORF type:3prime_partial len:389 hit:XP_002440038.1 TRINITY_DN24923_c0_g1_i4:673-1839(+)	138.535	49	18	84	16	1	388	45.1	7.9	318.72	18
1161	TRINITY_DN489_c0_g1_i4_orf1	ORF type:5prime_partial len:691 hit:XP_008660399.1 TRINITY_DN489_c0_g1_i4:54-2126(+)	138.251	43	23	93	18	1	691	77.3	7.09	314.55	23
1162	TRINITY_DN4987_c1_g1_i12_orf1	ORF type:complete len:1037 hit:XP_002442692.1 TRINITY_DN4987_c1_g1_i12:173-3283(+)	138.209	34	31	86	7	1	1036	113.2	6.68	264.97	31
1163	TRINITY_DN4987_c1_g1_i3_orf1	ORF type:complete len:1038 hit:XP_002442692.1 TRINITY_DN4987_c1_g1_i3:173-3286(+)	138.209	34	31	86	7	1	1037	113.2	6.27	264.97	31
1164	TRINITY_DN23531_c0_g2_i1_orf1	ORF type:complete len:367 hit:XP_002440636.1 TRINITY_DN23531_c0_g2_i1:265-1365(+)	138.198	54	20	101	15	1	366	39.9	6.87	355.29	20
1165	TRINITY_DN1873_c0_g1_i9_orf1	ORF type:complete len:1371 hit:XP_021315441.1 TRINITY_DN1873_c0_g1_i9:175-4287(-)	138.186	22	29	91	24	1	1370	149.9	6.51	250.96	29
1166	TRINITY_DN23158_c0_g1_i1_orf1	ORF type:complete len:277 hit:XP_002440144.1 TRINITY_DN23158_c0_g1_i1:168-998(-)	137.947	51	11	158	10	1	276	29.2	8.12	614.19	11
1167	TRINITY_DN5741_c0_g1_i4_orf1	ORF type:complete len:220 hit:NP_001146948.1 TRINITY_DN5741_c0_g1_i4:293-952(-)	137.747	70	11	108	5	1	219	23.4	4.69	351.4	11
1168	TRINITY_DN7061_c0_g1_i4_orf1	ORF type:complete len:246 hit:XP_002452886.1 TRINITY_DN7061_c0_g1_i4:237-974(+)	137.719	49	12	322	12	1	245	26.8	5.52	1186.15	12
1169	TRINITY_DN5229_c0_g1_i14_orf1	ORF type:complete len:447 hit:XP_002466715.1 TRINITY_DN5229_c0_g1_i14:324-1664(-)	137.684	59	20	91	3	1	446	49.9	4.92	314.14	20
1170	TRINITY_DN691_c0_g1_i18_orf1	ORF type:3prime_partial len:423 hit:XP_021302002.1 TRINITY_DN691_c0_g1_i18:448-1716(-)	137.613	55	19	69	14	1	422	48.2	5.24	229.83	19
1171	TRINITY_DN3274_c2_g2_i3_orf1	ORF type:3prime_partial len:592 hit:XP_021306880.1 TRINITY_DN3274_c2_g2_i3:359-2134(+)	137.486	53	28	82	20	1	591	66.3	7.85	262.38	28
1172	TRINITY_DN9441_c0_g1_i3_orf1	ORF type:complete len:639 hit:XP_008681386.1 TRINITY_DN9441_c0_g1_i3:121-2037(+)	137.334	29	17	169	2	1	638	69.1	9.42	486.5	17
1173	TRINITY_DN4055_c0_g1_i12_orf1	ORF type:complete len:422 hit:ONM55480.1 TRINITY_DN4055_c0_g1_i12:273-1538(+)	137.299	61	21	66	21	1	421	46.2	8.65	228.62	21
1174	TRINITY_DN13267_c0_g1_i9_orf1	ORF type:complete len:1016 hit:XP_002464754.2 TRINITY_DN13267_c0_g1_i9:724-3771(-)	137.21	34	24	67	18	1	1015	113	6.32	243.54	24
1175	TRINITY_DN13267_c0_g1_i1_orf1	ORF type:3prime_partial len:1009 hit:XP_002464754.2 TRINITY_DN13267_c0_g1_i1:724-3750(-)	137.21	34	24	67	18	1	1008	112.4	6.62	243.54	24
1176	TRINITY_DN1766_c0_g1_i9_orf1	ORF type:complete len:330 hit:XP_021318781.1 TRINITY_DN1766_c0_g1_i9:1296-2285(+)	137.192	71	15	113	1	1	329	36.4	5.72	426.47	15
1177	TRINITY_DN5982_c0_g1_i12_orf1	ORF type:complete len:651 hit:PWZ38171.1 TRINITY_DN5982_c0_g1_i12:49-2001(+)	137.116	42	25	93	12	1	650	68.5	8.15	271.72	25
1178	TRINITY_DN561_c0_g1_i3_orf1	ORF type:complete len:1006 hit:XP_002460731.1 TRINITY_DN561_c0_g1_i3:468-3485(-)	137.084	34	26	63	26	1	1005	110.7	7.06	193.87	26
1179	TRINITY_DN561_c0_g1_i5_orf1	ORF type:complete len:1249 hit:XP_021308586.1 TRINITY_DN561_c0_g1_i5:826-4572(-)	137.084	28	26	63	26	1	1248	136.2	6.87	193.87	26
1180	TRINITY_DN21825_c0_g1_i3_orf1	ORF type:complete len:552 hit:XP_002467906.1 TRINITY_DN21825_c0_g1_i3:689-2344(-)	137.019	42	20	95	17	1	551	61.6	5.49	296.01	20
1181	TRINITY_DN4922_c1_g1_i1_orf1	ORF type:complete len:240 hit:XP_002439762.1 TRINITY_DN4922_c1_g1_i1:169-888(-)	136.854	79	14	148	6	1	239	25.5	5.8	536.8	14
1182	TRINITY_DN1525_c6_g1_i3_orf1	ORF type:3prime_partial len:790 hit:XP_002452647.1 TRINITY_DN1525_c6_g1_i3:416-2785(-)	136.816	44	26	60	26	1	789	86.8	6.84	201.28	26
1183	TRINITY_DN8349_c0_g1_i13_orf1	ORF type:complete len:476 hit:XP_002458215.1 TRINITY_DN8349_c0_g1_i13:132-1559(+)	136.778	62	23	97	4	1	475	52.4	6.67	333.24	23
1184	TRINITY_DN7313_c0_g1_i2_orf1	ORF type:complete len:320 hit:ACF83717.1 TRINITY_DN7313_c0_g1_i2:212-1171(-)	136.677	51	12	138	1	1	319	34.5	5.3	537.69	12
1185	TRINITY_DN36556_c0_g1_i1_orf1	ORF type:complete len:458 hit:XP_002453389.1 TRINITY_DN36556_c0_g1_i1:360-1733(+)	136.623	47	19	63	19	1	457	50.4	9.01	225.84	19
1186	TRINITY_DN4782_c0_g1_i8_orf1	ORF type:complete len:621 hit:XP_021305783.1 TRINITY_DN4782_c0_g1_i8:129-1991(+)	136.57	39	19	78	19	1	620	68.2	5.22	264.79	19
1187	TRINITY_DN2872_c0_g1_i19_orf1	ORF type:5prime_partial len:184 hit:AQK74643.1 TRINITY_DN2872_c0_g1_i19:453-1004(+)	136.318	46	6	113	3	1	184	20.3	5.31	556.33	6
1188	TRINITY_DN3703_c0_g1_i3_orf1	ORF type:complete len:284 hit:XP_002452471.1 TRINITY_DN3703_c0_g1_i3:174-1025(+)	136.286	57	19	133	19	1	283	30.9	8.81	442.18	19
1189	TRINITY_DN27600_c0_g1_i2_orf1	ORF type:complete len:409 hit:XP_021304995.1 TRINITY_DN27600_c0_g1_i2:237-1463(+)	136.262	54	13	73	11	1	408	42.7	4.67	315.58	13
1190	TRINITY_DN32870_c0_g1_i2_orf1	ORF type:complete len:230 hit:ACG31464.1 TRINITY_DN32870_c0_g1_i2:462-1151(-)	136.183	66	10	162	9	1	229	23.5	8.44	590.67	10
1191	TRINITY_DN11300_c0_g1_i3_orf1	ORF type:complete len:1205 hit:KXG29075.1 TRINITY_DN11300_c0_g1_i3:638-4252(-)	136.154	31	26	53	23	1	1204	130.8	6.92	175.75	26
1192	TRINITY_DN11300_c0_g1_i1_orf1	ORF type:complete len:1162 hit:XP_021316811.1 TRINITY_DN11300_c0_g1_i1:929-4414(-)	136.154	32	26	53	23	1	1161	126	7.43	175.75	26
1193	TRINITY_DN11300_c0_g1_i6_orf1	ORF type:complete len:1131 hit:KXG29075.1 TRINITY_DN11300_c0_g1_i6:929-4321(-)	136.154	33	26	53	23	1	1130	122.5	7.21	175.75	26
1194	TRINITY_DN11300_c0_g1_i5_orf1	ORF type:complete len:1236 hit:XP_021316811.1 TRINITY_DN11300_c0_g1_i5:636-4343(-)	136.154	30	26	53	23	1	1235	134.2	7.09	175.75	26
1195	TRINITY_DN6760_c0_g1_i12_orf1	ORF type:complete len:527 hit:PWZ45968.1 TRINITY_DN6760_c0_g1_i12:83-1663(+)	136.139	49	21	83	11	1	526	58.9	5.19	257.29	21
1196	TRINITY_DN9078_c0_g1_i4_orf1	ORF type:complete len:233 hit:XP_002463798.1 TRINITY_DN9078_c0_g1_i4:1076-1774(-)	136.081	45	11	1081	11	1	232	24.6	9.45	3944.45	11
1197	TRINITY_DN5229_c0_g1_i9_orf1	ORF type:3prime_partial len:392 hit:XP_004951797.1 TRINITY_DN5229_c0_g1_i9:324-1499(-)	135.915	59	16	92	1	1	391	44	4.86	315.04	16
1198	TRINITY_DN2563_c0_g1_i2_orf1	ORF type:complete len:349 hit:AQK44962.1 TRINITY_DN2563_c0_g1_i2:1044-2090(-)	135.911	52	12	75	8	1	348	37	8.15	268.22	12
1199	TRINITY_DN8595_c0_g1_i5_orf1	ORF type:complete len:356 hit:XP_002445227.1 TRINITY_DN8595_c0_g1_i5:215-1282(+)	135.875	63	20	65	18	1	355	39.6	6.16	227.78	20
1200	TRINITY_DN8595_c0_g1_i2_orf1	ORF type:complete len:617 hit:XP_002445227.1 TRINITY_DN8595_c0_g1_i2:658-2508(+)	135.875	36	20	65	18	1	616	67.8	6.05	227.78	20
1201	TRINITY_DN8595_c0_g1_i4_orf1	ORF type:complete len:596 hit:XP_002445227.1 TRINITY_DN8595_c0_g1_i4:209-1996(+)	135.875	37	20	65	18	1	595	65.1	5.8	227.78	20
1202	TRINITY_DN8595_c0_g1_i3_orf1	ORF type:3prime_partial len:589 hit:XP_002445227.1 TRINITY_DN8595_c0_g1_i3:474-2240(+)	135.875	38	20	65	18	1	588	64.6	5.82	227.78	20
1203	TRINITY_DN8595_c0_g1_i1_orf1	ORF type:3prime_partial len:597 hit:XP_002445227.1 TRINITY_DN8595_c0_g1_i1:749-2539(+)	135.875	37	20	65	18	1	596	65.6	5.92	227.78	20
1204	TRINITY_DN9024_c0_g1_i4_orf1	ORF type:3prime_partial len:226 hit:XP_021319464.1 TRINITY_DN9024_c0_g1_i4:3-680(+)	135.821	50	9	81	7	1	225	25	4.55	339.68	9
1205	TRINITY_DN5668_c0_g1_i4_orf1	ORF type:3prime_partial len:586 hit:PWZ56444.1 TRINITY_DN5668_c0_g1_i4:319-2076(+)	135.689	50	22	64	8	1	585	64.5	8.7	230.12	22
1206	TRINITY_DN7119_c0_g1_i3_orf1	ORF type:complete len:1178 hit:AAR30915.1 TRINITY_DN7119_c0_g1_i3:364-3897(+)	135.642	33	30	61	30	1	1177	128.7	6.23	162.67	30
1207	TRINITY_DN5428_c0_g1_i2_orf1	ORF type:complete len:312 hit:XP_002455097.1 TRINITY_DN5428_c0_g1_i2:130-1065(+)	135.51	67	16	129	16	1	311	33.9	8.81	432.41	16
1208	TRINITY_DN3640_c0_g1_i4_orf1	ORF type:complete len:206 hit:XP_002447699.1 TRINITY_DN3640_c0_g1_i4:573-1190(-)	135.489	67	13	117	10	1	205	22.7	6	404.24	13
1209	TRINITY_DN12218_c0_g1_i3_orf1	ORF type:complete len:335 hit:NP_001146976.1 TRINITY_DN12218_c0_g1_i3:223-1227(-)	135.473	62	15	152	0	0	334	36.1	6.92	590.32	15
1210	TRINITY_DN6168_c0_g1_i7_orf1	ORF type:complete len:290 hit:XP_002444620.1 TRINITY_DN6168_c0_g1_i7:195-1064(+)	135.414	63	17	160	10	1	289	31.5	7.24	463	17
1211	TRINITY_DN3094_c1_g1_i2_orf1	ORF type:3prime_partial len:543 hit:XP_021308496.1 TRINITY_DN3094_c1_g1_i2:439-2067(+)	135.351	60	23	78	22	1	542	58.2	6.23	294.22	23
1212	TRINITY_DN3094_c1_g1_i5_orf1	ORF type:complete len:617 hit:XP_021308495.1 TRINITY_DN3094_c1_g1_i5:191-2041(+)	135.351	53	23	78	22	1	616	66.4	6.79	294.22	23
1213	TRINITY_DN13983_c0_g1_i6_orf1	ORF type:complete len:339 hit:XP_021304117.1 TRINITY_DN13983_c0_g1_i6:710-1726(-)	135.308	50	18	71	18	1	338	37.8	7.97	259.29	18
1214	TRINITY_DN4847_c0_g1_i2_orf1	ORF type:3prime_partial len:567 hit:XP_002445584.1 TRINITY_DN4847_c0_g1_i2:420-2120(-)	135.299	44	20	91	19	1	566	59.8	6.34	302.31	20
1215	TRINITY_DN679_c0_g1_i3_orf1	ORF type:internal len:210 hit:RLM58896.1 TRINITY_DN679_c0_g1_i3:2-631(-)	135.208	54	9	140	9	1	210	22.6	5.27	598.73	9
1216	TRINITY_DN11166_c0_g1_i6_orf1	ORF type:complete len:495 hit:PWZ57194.1 TRINITY_DN11166_c0_g1_i6:205-1689(+)	135.189	40	17	131	15	1	494	54.6	6.52	418.07	17
1217	TRINITY_DN8458_c0_g1_i3_orf1	ORF type:complete len:595 hit:OQU76881.1 TRINITY_DN8458_c0_g1_i3:968-2752(+)	135.005	40	19	91	19	1	594	65.5	8.13	321.53	19
1218	TRINITY_DN8349_c0_g1_i5_orf1	ORF type:complete len:476 hit:XP_002458215.1 TRINITY_DN8349_c0_g1_i5:132-1559(+)	134.991	61	22	95	4	1	475	52.4	6.67	328.19	22
1219	TRINITY_DN12197_c0_g1_i1_orf1	ORF type:complete len:273 hit:XP_002442811.1 TRINITY_DN12197_c0_g1_i1:339-1157(+)	134.968	68	16	84	1	1	272	29.9	6.55	289.21	16
1220	TRINITY_DN11235_c0_g1_i4_orf1	ORF type:complete len:1538 hit:XP_002459004.2 TRINITY_DN11235_c0_g1_i4:315-4928(+)	134.823	24	29	52	29	1	1537	170.4	6.27	155.59	29
1221	TRINITY_DN5668_c0_g1_i5_orf1	ORF type:3prime_partial len:581 hit:PWZ56444.1 TRINITY_DN5668_c0_g1_i5:228-1970(+)	134.822	46	19	62	5	1	580	64.4	8.79	239.36	19
1222	TRINITY_DN679_c0_g1_i4_orf1	ORF type:3prime_partial len:221 hit:ONM26425.1 TRINITY_DN679_c0_g1_i4:541-1203(-)	134.789	45	8	131	8	1	220	23.7	5.07	575.97	8
1223	TRINITY_DN2886_c0_g1_i2_orf1	ORF type:complete len:530 hit:XP_002458353.1 TRINITY_DN2886_c0_g1_i2:267-1856(-)	134.646	50	19	96	9	1	529	57.8	7.14	335.32	19
1224	TRINITY_DN501_c0_g1_i7_orf1	ORF type:complete len:419 hit:XP_021303112.1 TRINITY_DN501_c0_g1_i7:148-1404(-)	134.564	38	17	108	10	1	418	46.7	6.05	369.2	17
1225	TRINITY_DN6129_c0_g1_i1_orf1	ORF type:complete len:430 hit:XP_008667490.1 TRINITY_DN6129_c0_g1_i1:329-1618(-)	134.467	44	18	68	18	1	429	46.5	6.89	253.15	18
1226	TRINITY_DN8585_c0_g1_i4_orf1	ORF type:complete len:330 hit:XP_002451006.1 TRINITY_DN8585_c0_g1_i4:683-1672(+)	134.183	68	18	105	18	1	329	35.6	5.53	344.05	18
1227	TRINITY_DN8958_c0_g1_i20_orf1	ORF type:complete len:579 hit:XP_002457172.1 TRINITY_DN8958_c0_g1_i20:1407-3143(-)	133.878	44	17	55	17	1	578	62.1	7.88	203.08	17
1228	TRINITY_DN8958_c0_g1_i1_orf1	ORF type:complete len:547 hit:XP_002457172.1 TRINITY_DN8958_c0_g1_i1:361-2001(-)	133.878	46	17	55	17	1	546	59.1	8.03	203.08	17
1229	TRINITY_DN6414_c0_g1_i4_orf1	ORF type:complete len:563 hit:XP_002463265.1 TRINITY_DN6414_c0_g1_i4:320-2008(+)	133.805	42	17	49	17	1	562	61.5	5.44	205.21	17
1230	TRINITY_DN917_c0_g1_i3_orf1	ORF type:3prime_partial len:669 hit:NP_001146345.2 TRINITY_DN917_c0_g1_i3:2-2008(+)	133.782	43	22	87	19	1	668	73.9	5.3	289.08	22
1231	TRINITY_DN8417_c0_g1_i5_orf1	ORF type:complete len:404 hit:XP_002459548.2 TRINITY_DN8417_c0_g1_i5:323-1534(-)	133.754	49	16	120	16	1	403	42	9.23	414.07	16
1232	TRINITY_DN7429_c0_g1_i5_orf1	ORF type:complete len:222 hit:XP_002452585.1 TRINITY_DN7429_c0_g1_i5:171-836(-)	133.721	47	10	241	10	1	221	24.9	10.32	901.04	10
1233	TRINITY_DN5741_c0_g1_i3_orf1	ORF type:complete len:219 hit:XP_002461162.1 TRINITY_DN5741_c0_g1_i3:103-759(-)	133.711	68	10	121	4	1	218	23.3	4.72	425.99	10
1234	TRINITY_DN900_c0_g1_i3_orf1	ORF type:complete len:439 hit:XP_023157702.1 TRINITY_DN900_c0_g1_i3:2010-3326(+)	133.701	54	18	64	18	1	438	46.8	7.78	248.68	18
1235	TRINITY_DN25790_c0_g1_i6_orf1	ORF type:complete len:538 hit:XP_002446212.1 TRINITY_DN25790_c0_g1_i6:531-2144(-)	133.619	45	25	102	25	1	537	59.1	5.71	337.11	25
1236	TRINITY_DN6540_c0_g1_i3_orf1	ORF type:3prime_partial len:293 hit:XP_002445753.1 TRINITY_DN6540_c0_g1_i3:737-1615(-)	133.593	56	14	102	14	1	292	33	6.39	343.87	14
1237	TRINITY_DN5642_c0_g1_i7_orf1	ORF type:complete len:440 hit:NP_001105804.1 TRINITY_DN5642_c0_g1_i7:106-1425(+)	133.522	58	18	71	18	1	439	46.9	5.48	266.33	18
1238	TRINITY_DN6718_c0_g1_i7_orf1	ORF type:complete len:291 hit:XP_021321469.1 TRINITY_DN6718_c0_g1_i7:173-1045(+)	133.496	55	14	254	0	0	290	32.5	5.6	908.33	14
1239	TRINITY_DN448_c0_g1_i1_orf1	ORF type:3prime_partial len:587 hit:XP_002443908.2 TRINITY_DN448_c0_g1_i1:699-2459(-)	133.462	43	17	69	14	1	586	63.6	7.71	260.83	17
1240	TRINITY_DN59976_c0_g2_i1_orf1	ORF type:complete len:605 hit:XP_025791329.1 TRINITY_DN59976_c0_g2_i1:393-2207(-)	133.445	45	23	96	23	1	604	68.2	7.68	311.53	23
1241	TRINITY_DN11747_c0_g1_i1_orf1	ORF type:complete len:371 hit:XP_002436684.1 TRINITY_DN11747_c0_g1_i1:222-1334(+)	133.442	47	16	137	2	1	370	39.1	9.11	427.03	16
1242	TRINITY_DN7683_c1_g2_i4_orf1	ORF type:complete len:641 hit:XP_002449629.1 TRINITY_DN7683_c1_g2_i4:205-2127(+)	133.419	44	23	96	16	1	640	71.5	6.18	312.91	23
1243	TRINITY_DN3094_c1_g1_i8_orf1	ORF type:complete len:529 hit:XP_021308496.1 TRINITY_DN3094_c1_g1_i8:1539-3125(+)	133.357	60	22	77	21	1	528	56.9	6.3	291.05	22
1244	TRINITY_DN3136_c0_g1_i4_orf1	ORF type:complete len:862 hit:XP_002448127.1 TRINITY_DN3136_c0_g1_i4:248-2833(+)	133.295	34	24	58	6	1	861	94.1	5.91	176.31	24
1245	TRINITY_DN1751_c0_g1_i7_orf1	ORF type:complete len:657 hit:XP_002442705.1 TRINITY_DN1751_c0_g1_i7:849-2819(+)	133.17	36	16	66	2	1	656	72.2	5.38	263.16	16
1246	TRINITY_DN6787_c0_g1_i5_orf1	ORF type:complete len:1599 hit:XP_021307521.1 TRINITY_DN6787_c0_g1_i5:278-5074(+)	133.083	21	27	57	27	1	1598	182.1	5.59	187.55	27
1247	TRINITY_DN6787_c0_g1_i4_orf1	ORF type:complete len:1606 hit:XP_021307521.1 TRINITY_DN6787_c0_g1_i4:278-5095(+)	133.083	21	27	57	27	1	1605	182.8	5.57	187.55	27
1248	TRINITY_DN624_c0_g1_i1_orf1	ORF type:complete len:1293 hit:XP_002468240.1 TRINITY_DN624_c0_g1_i1:297-4175(-)	133.034	29	32	61	32	1	1292	144.2	6.1	184.75	32
1249	TRINITY_DN1751_c0_g1_i12_orf1	ORF type:complete len:657 hit:XP_002442705.1 TRINITY_DN1751_c0_g1_i12:351-2321(+)	132.793	36	16	65	2	1	656	72.3	5.31	262.6	16
1250	TRINITY_DN3134_c0_g1_i4_orf1	ORF type:3prime_partial len:446 hit:XP_021318122.1 TRINITY_DN3134_c0_g1_i4:4456-5793(-)	132.743	45	16	70	16	1	445	50.3	6.55	258.64	16
1251	TRINITY_DN58533_c0_g3_i1_orf1	ORF type:complete len:723 hit:XP_021309987.1 TRINITY_DN58533_c0_g3_i1:402-2570(+)	132.741	38	25	65	24	1	722	78	5.88	224.51	25
1252	TRINITY_DN19311_c1_g1_i4_orf1	ORF type:complete len:160 hit:ACG46800.1 TRINITY_DN19311_c1_g1_i4:289-768(-)	132.686	87	12	107	12	1	159	15.8	4.86	415.91	12
1253	TRINITY_DN18341_c0_g1_i11_orf1	ORF type:3prime_partial len:553 hit:XP_021314716.1 TRINITY_DN18341_c0_g1_i11:1-1659(+)	132.647	54	23	67	23	1	552	60	6.24	215.6	23
1254	TRINITY_DN5666_c0_g1_i8_orf1	ORF type:complete len:255 hit:XP_021321874.1 TRINITY_DN5666_c0_g1_i8:467-1231(-)	132.635	47	11	94	11	1	254	28	5.52	371.85	11
1255	TRINITY_DN5666_c0_g1_i13_orf1	ORF type:complete len:253 hit:NP_001105563.2 TRINITY_DN5666_c0_g1_i13:467-1225(-)	132.635	48	11	94	11	1	252	27.8	5.39	371.85	11
1256	TRINITY_DN20870_c0_g1_i17_orf1	ORF type:complete len:266 hit:XP_002441920.1 TRINITY_DN20870_c0_g1_i17:305-1102(-)	132.524	78	19	89	13	1	265	29.1	6.55	297.24	19
1257	TRINITY_DN9882_c0_g1_i5_orf1	ORF type:complete len:537 hit:XP_002456505.1 TRINITY_DN9882_c0_g1_i5:564-2174(+)	132.522	49	22	81	22	1	536	57.5	6.4	284.06	22
1258	TRINITY_DN55185_c0_g2_i2_orf1	ORF type:complete len:344 hit:XP_025826095.1 TRINITY_DN55185_c0_g2_i2:336-1367(-)	132.506	54	15	62	15	1	343	38.9	4.92	224.74	15
1259	TRINITY_DN1905_c0_g1_i7_orf1	ORF type:complete len:261 hit:PUZ38095.1 TRINITY_DN1905_c0_g1_i7:67-849(+)	132.494	57	8	412	6	1	260	27.8	5.41	1337.69	8
1260	TRINITY_DN8335_c0_g1_i7_orf1	ORF type:3prime_partial len:197 hit:XP_021306728.1 TRINITY_DN8335_c0_g1_i7:397-987(-)	132.427	66	15	85	14	1	196	22.5	5.22	297.96	15
1261	TRINITY_DN39031_c0_g1_i1_orf1	ORF type:complete len:324 hit:NP_001152205.1 TRINITY_DN39031_c0_g1_i1:397-1368(+)	132.391	56	13	105	11	1	323	34.9	7.94	371.89	13
1262	TRINITY_DN5824_c0_g2_i1_orf1	ORF type:complete len:217 hit:XP_002451536.1 TRINITY_DN5824_c0_g2_i1:484-1134(-)	132.386	76	16	257	1	1	216	25.1	6.8	937.65	16
1263	TRINITY_DN16813_c0_g1_i3_orf1	ORF type:complete len:891 hit:XP_002447381.1 TRINITY_DN16813_c0_g1_i3:192-2864(+)	132.343	38	23	61	23	1	890	98.7	4.89	195.89	23
1264	TRINITY_DN610_c0_g3_i1_orf1	ORF type:3prime_partial len:301 hit:NP_001150462.1 TRINITY_DN610_c0_g3_i1:2-904(+)	132.313	63	13	109	4	1	300	33.7	5.41	438.32	13
1265	TRINITY_DN5982_c0_g1_i5_orf1	ORF type:complete len:642 hit:XP_021311012.1 TRINITY_DN5982_c0_g1_i5:197-2122(+)	132.309	40	23	78	8	1	641	68.3	8.29	247.95	23
1266	TRINITY_DN5668_c0_g1_i6_orf1	ORF type:3prime_partial len:593 hit:PWZ56444.1 TRINITY_DN5668_c0_g1_i6:319-2097(+)	132.237	46	20	63	0	0	592	65.4	8.7	237.45	20
1267	TRINITY_DN58424_c0_g1_i1_orf1	ORF type:complete len:276 hit:XP_002465683.1 TRINITY_DN58424_c0_g1_i1:71-898(-)	132.2	71	16	117	16	1	275	29.1	9.16	415.44	16
1268	TRINITY_DN5864_c0_g2_i2_orf1	ORF type:complete len:647 hit:XP_002454165.1 TRINITY_DN5864_c0_g2_i2:342-2282(+)	132.166	37	22	88	20	1	646	70.8	4.94	268.28	22
1269	TRINITY_DN41_c0_g1_i1_orf1	ORF type:complete len:353 hit:XP_021302003.1 TRINITY_DN41_c0_g1_i1:129-1187(+)	132.124	51	14	108	14	1	352	37.7	6.79	330.8	14
1270	TRINITY_DN19710_c0_g1_i4_orf1	ORF type:3prime_partial len:238 hit:XP_002460110.1 TRINITY_DN19710_c0_g1_i4:380-1093(-)	131.923	72	12	139	11	1	237	25	7.65	502.85	12
1271	TRINITY_DN3645_c1_g1_i7_orf1	ORF type:complete len:326 hit:XP_002447942.1 TRINITY_DN3645_c1_g1_i7:78-1055(+)	131.906	48	12	106	12	1	325	34.9	5.07	441.4	12
1272	TRINITY_DN24948_c0_g1_i9_orf1	ORF type:complete len:1042 hit:XP_002458921.1 TRINITY_DN24948_c0_g1_i9:389-3514(-)	131.842	29	21	50	21	1	1041	113.6	4.58	190.26	21
1273	TRINITY_DN24948_c0_g1_i8_orf1	ORF type:complete len:1078 hit:XP_002458921.1 TRINITY_DN24948_c0_g1_i8:389-3622(-)	131.842	29	21	50	21	1	1077	117.3	4.55	190.26	21
1274	TRINITY_DN2401_c0_g1_i1_orf1	ORF type:internal len:298 hit:XP_015631367.1 TRINITY_DN2401_c0_g1_i1:2-895(+)	131.838	55	18	199	3	1	298	33.4	8.21	683.95	18
1275	TRINITY_DN1238_c0_g2_i4_orf1	ORF type:complete len:1772 hit:AGT16769.1 TRINITY_DN1238_c0_g2_i4:462-5777(-)	131.767	20	35	68	35	1	1771	201.9	7.25	184.95	35
1276	TRINITY_DN5339_c0_g1_i9_orf1	ORF type:complete len:529 hit:XP_008681222.1 TRINITY_DN5339_c0_g1_i9:83-1669(+)	131.668	48	22	70	19	1	528	58.3	8.87	232.54	22
1277	TRINITY_DN16255_c0_g2_i1_orf1	ORF type:complete len:828 hit:XP_021310528.1 TRINITY_DN16255_c0_g2_i1:184-2667(+)	131.605	38	26	62	26	1	827	91.5	7.9	177.37	26
1278	TRINITY_DN8458_c0_g1_i7_orf1	ORF type:complete len:442 hit:OQU76881.1 TRINITY_DN8458_c0_g1_i7:2608-3933(+)	131.332	51	17	87	17	1	441	49.5	8.22	311.5	17
1279	TRINITY_DN16161_c0_g1_i8_orf1	ORF type:complete len:483 hit:XP_002446210.1 TRINITY_DN16161_c0_g1_i8:4085-5533(-)	131.297	43	15	73	15	1	482	53.2	6.64	280.07	15
1280	TRINITY_DN3900_c0_g1_i12_orf1	ORF type:complete len:768 hit:XP_002445377.1 TRINITY_DN3900_c0_g1_i12:440-2743(+)	131.232	31	18	93	11	1	767	86.1	6.96	329.87	18
1281	TRINITY_DN3900_c0_g1_i2_orf1	ORF type:complete len:602 hit:XP_002445377.1 TRINITY_DN3900_c0_g1_i2:440-2245(+)	131.232	39	18	93	11	1	601	67.1	8.31	329.87	18
1282	TRINITY_DN2228_c0_g1_i9_orf1	ORF type:3prime_partial len:331 hit:RLN28996.1 TRINITY_DN2228_c0_g1_i9:3-995(+)	131.134	42	12	112	1	1	330	34.9	8.13	387.91	12
1283	TRINITY_DN10586_c0_g1_i6_orf1	ORF type:complete len:673 hit:XP_002452618.1 TRINITY_DN10586_c0_g1_i6:112-2130(+)	131.11	32	19	81	4	1	672	73.8	8.92	265.99	19
1284	TRINITY_DN15393_c0_g1_i1_orf1	ORF type:complete len:936 hit:XP_002460451.2 TRINITY_DN15393_c0_g1_i1:723-3530(+)	131.108	29	27	70	26	1	935	106.1	5.49	218.64	27
1285	TRINITY_DN8349_c0_g1_i3_orf1	ORF type:complete len:476 hit:XP_002458215.1 TRINITY_DN8349_c0_g1_i3:132-1559(+)	131.059	60	22	85	4	1	475	52.4	6.6	289.52	22
1286	TRINITY_DN8349_c0_g1_i12_orf1	ORF type:complete len:476 hit:XP_002458215.1 TRINITY_DN8349_c0_g1_i12:284-1711(+)	131.059	60	22	85	4	1	475	52.4	6.6	289.52	22
1287	TRINITY_DN2665_c0_g1_i1_orf1	ORF type:complete len:245 hit:XP_004976724.1 TRINITY_DN2665_c0_g1_i1:125-859(+)	130.962	56	14	174	6	1	244	28.3	10.01	559.88	14
1288	TRINITY_DN20618_c0_g1_i2_orf1	ORF type:complete len:604 hit:XP_021306420.1 TRINITY_DN20618_c0_g1_i2:337-2148(+)	130.926	44	21	67	20	1	603	66.6	7.12	214.33	21
1289	TRINITY_DN31005_c0_g1_i1_orf1	ORF type:complete len:629 hit:XP_021304999.1 TRINITY_DN31005_c0_g1_i1:336-2222(-)	130.886	44	21	61	21	1	628	68.7	6.4	225.51	21
1290	TRINITY_DN3158_c0_g1_i17_orf1	ORF type:complete len:443 hit:XP_002440972.1 TRINITY_DN3158_c0_g1_i17:376-1704(-)	130.776	47	19	75	7	1	442	48.5	8.81	230.89	19
1291	TRINITY_DN5123_c0_g2_i1_orf1	ORF type:3prime_partial len:749 hit:AQK86883.1 TRINITY_DN5123_c0_g2_i1:3-2249(+)	130.716	37	22	77	19	1	748	81.8	7.77	257.87	22
1292	TRINITY_DN1651_c0_g1_i2_orf1	ORF type:3prime_partial len:359 hit:KXG39931.1 TRINITY_DN1651_c0_g1_i2:595-1671(+)	130.608	52	15	151	1	1	358	39.2	6.21	483.47	15
1293	TRINITY_DN8579_c0_g1_i3_orf1	ORF type:3prime_partial len:365 hit:XP_021301794.1 TRINITY_DN8579_c0_g1_i3:1438-2532(-)	130.602	51	15	92	14	1	364	39.2	8.18	324.26	15
1294	TRINITY_DN25059_c0_g2_i2_orf1	ORF type:complete len:355 hit:XP_002440830.1 TRINITY_DN25059_c0_g2_i2:423-1487(-)	130.54	39	13	193	13	1	354	38.9	6.92	649.49	13
1295	TRINITY_DN31940_c0_g1_i2_orf1	ORF type:complete len:389 hit:XP_002463656.1 TRINITY_DN31940_c0_g1_i2:1341-2507(-)	130.538	51	16	101	16	1	388	43.5	6.54	347.6	16
1296	TRINITY_DN10711_c0_g1_i1_orf1	ORF type:internal len:585 hit:PUZ46279.1 TRINITY_DN10711_c0_g1_i1:3-1757(+)	130.528	42	19	96	19	1	585	64.1	8.22	309.42	19
1297	TRINITY_DN16590_c0_g1_i2_orf1	ORF type:complete len:321 hit:XP_021312861.1 TRINITY_DN16590_c0_g1_i2:137-1099(+)	130.505	72	18	79	16	1	320	35.5	7.02	267.38	18
1298	TRINITY_DN13565_c0_g1_i7_orf1	ORF type:complete len:354 hit:XP_002466978.2 TRINITY_DN13565_c0_g1_i7:377-1438(+)	130.375	67	18	76	18	1	353	39.9	8.98	260.12	18
1299	TRINITY_DN10966_c0_g1_i1_orf1	ORF type:complete len:258 hit:XP_002465465.1 TRINITY_DN10966_c0_g1_i1:282-1055(+)	130.258	66	16	98	4	1	257	26.8	10.23	320.24	16
1300	TRINITY_DN17531_c0_g1_i12_orf1	ORF type:complete len:1546 hit:XP_021302520.1 TRINITY_DN17531_c0_g1_i12:503-5140(+)	130.195	25	33	53	33	1	1545	172.8	5.71	164.75	33
1301	TRINITY_DN17531_c0_g1_i9_orf1	ORF type:complete len:1540 hit:XP_021302520.1 TRINITY_DN17531_c0_g1_i9:603-5222(+)	130.195	25	33	53	33	1	1539	172.2	5.71	164.75	33
1302	TRINITY_DN3852_c0_g1_i13_orf1	ORF type:3prime_partial len:200 hit:AGT16263.1 TRINITY_DN3852_c0_g1_i13:797-1396(-)	130.161	76	12	216	12	1	199	22.3	5.02	800.1	12
1303	TRINITY_DN39029_c0_g1_i4_orf1	ORF type:complete len:408 hit:XP_002443303.1 TRINITY_DN39029_c0_g1_i4:272-1495(-)	130.115	54	21	92	21	1	407	46.1	6.18	280.06	21
1304	TRINITY_DN39029_c0_g1_i3_orf1	ORF type:complete len:394 hit:XP_002443303.1 TRINITY_DN39029_c0_g1_i3:608-1789(-)	130.115	56	21	92	21	1	393	44.6	6.18	280.06	21
1305	TRINITY_DN5229_c0_g1_i4_orf1	ORF type:complete len:447 hit:XP_006482055.1 TRINITY_DN5229_c0_g1_i4:427-1767(-)	130.092	55	18	96	2	1	446	50	4.82	315.33	18
1306	TRINITY_DN1564_c0_g1_i5_orf1	ORF type:complete len:595 hit:XP_002439292.1 TRINITY_DN1564_c0_g1_i5:20-1804(-)	129.978	46	22	65	21	1	594	67	6.01	205.77	22
1307	TRINITY_DN1167_c0_g1_i6_orf1	ORF type:complete len:403 hit:XP_021306725.1 TRINITY_DN1167_c0_g1_i6:489-1697(-)	129.967	44	15	82	12	1	402	43.3	6.04	285.05	15
1308	TRINITY_DN1167_c0_g1_i13_orf1	ORF type:complete len:408 hit:XP_021306725.1 TRINITY_DN1167_c0_g1_i13:489-1712(-)	129.967	43	15	82	12	1	407	43.8	6.25	285.05	15
1309	TRINITY_DN1167_c0_g1_i7_orf1	ORF type:complete len:370 hit:XP_021306725.1 TRINITY_DN1167_c0_g1_i7:1278-2387(-)	129.967	48	15	82	12	1	369	39.6	7.69	285.05	15
1310	TRINITY_DN4269_c0_g2_i4_orf1	ORF type:5prime_partial len:351 hit:RLM66089.1 TRINITY_DN4269_c0_g2_i4:162-1214(+)	129.951	51	12	103	5	1	351	37.8	8.81	394.04	12
1311	TRINITY_DN6074_c0_g1_i11_orf1	ORF type:complete len:494 hit:ABY28388.1 TRINITY_DN6074_c0_g1_i11:154-1635(+)	129.846	45	18	72	18	1	493	52.5	6.3	209.56	18
1312	TRINITY_DN10258_c2_g1_i7_orf1	ORF type:5prime_partial len:1040 hit:XP_002465051.1 TRINITY_DN10258_c2_g1_i7:160-3279(+)	129.836	32	26	62	26	1	1040	113.6	5.64	178.3	26
1313	TRINITY_DN7646_c0_g1_i7_orf1	ORF type:complete len:1105 hit:XP_021316869.1 TRINITY_DN7646_c0_g1_i7:404-3718(-)	129.818	25	25	75	25	1	1104	117.8	6.9	234.43	25
1314	TRINITY_DN9614_c0_g1_i5_orf1	ORF type:complete len:513 hit:XP_002449841.1 TRINITY_DN9614_c0_g1_i5:264-1802(-)	129.733	42	16	58	16	1	512	56	6.24	225.32	16
1315	TRINITY_DN9614_c0_g1_i1_orf1	ORF type:complete len:545 hit:XP_002449841.1 TRINITY_DN9614_c0_g1_i1:264-1898(-)	129.733	40	16	58	16	1	544	59.8	6.42	225.32	16
1316	TRINITY_DN4096_c0_g1_i4_orf1	ORF type:complete len:230 hit:XP_002466645.1 TRINITY_DN4096_c0_g1_i4:30-719(+)	129.711	62	11	76	1	1	229	24.4	7.85	297.25	11
1317	TRINITY_DN12606_c0_g1_i1_orf1	ORF type:complete len:395 hit:AQK74865.1 TRINITY_DN12606_c0_g1_i1:108-1292(+)	129.69	55	14	53	14	1	394	42.8	8.79	197.59	14
1318	TRINITY_DN101956_c0_g1_i1_orf1	ORF type:complete len:457 hit:EES18460.2 TRINITY_DN101956_c0_g1_i1:348-1718(-)	129.671	36	14	98	13	1	456	48.3	6.44	345.35	14
1319	TRINITY_DN6218_c0_g1_i5_orf1	ORF type:complete len:322 hit:XP_002445191.1 TRINITY_DN6218_c0_g1_i5:171-1136(+)	129.645	55	18	132	18	1	321	36.1	6.25	416.9	18
1320	TRINITY_DN1634_c1_g1_i5_orf1	ORF type:complete len:542 hit:NP_001183640.1 TRINITY_DN1634_c1_g1_i5:89-1714(+)	129.555	55	25	65	25	1	541	57.8	7.2	197.81	25
1321	TRINITY_DN1614_c0_g2_i3_orf1	ORF type:complete len:565 hit:XP_002448484.1 TRINITY_DN1614_c0_g2_i3:405-2099(-)	129.514	44	22	67	22	1	564	64.1	5.92	221.31	22
1322	TRINITY_DN2821_c0_g1_i5_orf1	ORF type:complete len:1178 hit:XP_021306510.1 TRINITY_DN2821_c0_g1_i5:397-3930(+)	129.489	29	29	71	29	1	1177	127.2	5.76	219.6	29
1323	TRINITY_DN11859_c0_g1_i5_orf1	ORF type:complete len:495 hit:XP_002447350.1 TRINITY_DN11859_c0_g1_i5:383-1867(+)	129.347	46	19	92	17	1	494	55.5	6.1	325.9	19
1324	TRINITY_DN12436_c0_g1_i1_orf1	ORF type:complete len:332 hit:XP_002460917.1 TRINITY_DN12436_c0_g1_i1:150-1145(+)	129.292	50	11	86	11	1	331	34.3	8.22	347.72	11
1325	TRINITY_DN16131_c0_g2_i3_orf1	ORF type:3prime_partial len:349 hit:XP_002440927.1 TRINITY_DN16131_c0_g2_i3:180-1226(-)	129.206	50	13	84	13	1	348	38	8.43	300.34	13
1326	TRINITY_DN18978_c0_g1_i4_orf1	ORF type:complete len:712 hit:XP_002465623.1 TRINITY_DN18978_c0_g1_i4:397-2532(-)	129.142	38	23	54	23	1	711	80.2	5.81	191.22	23
1327	TRINITY_DN4294_c0_g2_i15_orf1	ORF type:complete len:256 hit:XP_002466003.1 TRINITY_DN4294_c0_g2_i15:143-910(+)	129.139	73	15	84	15	1	255	28	5.57	277.67	15
1328	TRINITY_DN4273_c0_g1_i1_orf1	ORF type:5prime_partial len:297 hit:XP_002449040.1 TRINITY_DN4273_c0_g1_i1:118-1008(+)	129.086	55	12	141	1	1	297	32.9	5.1	553.8	12
1329	TRINITY_DN21077_c0_g1_i1_orf1	ORF type:3prime_partial len:971 hit:XP_002453410.1 TRINITY_DN21077_c0_g1_i1:1-2913(+)	129.055	32	28	73	23	1	970	107.9	6.33	232.36	28
1330	TRINITY_DN27737_c0_g1_i3_orf1	ORF type:3prime_partial len:210 hit:AAB94293.1 TRINITY_DN27737_c0_g1_i3:1-630(+)	129	65	13	147	6	1	209	22.8	5.53	530	13
1331	TRINITY_DN85516_c0_g1_i6_orf1	ORF type:3prime_partial len:498 hit:RCV45582.1 TRINITY_DN85516_c0_g1_i6:49-1542(+)	128.824	49	19	92	19	1	497	52.9	8.16	318.78	19
1332	TRINITY_DN5502_c0_g2_i1_orf1	ORF type:complete len:708 hit:AGT16916.1 TRINITY_DN5502_c0_g2_i1:247-2370(+)	128.753	38	23	59	15	1	707	78	5.66	180.6	23
1333	TRINITY_DN1110_c0_g1_i5_orf1	ORF type:complete len:479 hit:OQU90882.1 TRINITY_DN1110_c0_g1_i5:361-1797(-)	128.694	44	18	71	18	1	478	51.2	6.47	234.62	18
1334	TRINITY_DN12593_c0_g1_i7_orf1	ORF type:complete len:956 hit:XP_002451197.1 TRINITY_DN12593_c0_g1_i7:644-3511(+)	128.668	38	29	63	29	1	955	108.3	6.19	203.15	29
1335	TRINITY_DN1651_c0_g1_i13_orf1	ORF type:complete len:448 hit:NP_001150636.1 TRINITY_DN1651_c0_g1_i13:261-1604(+)	128.655	42	15	151	1	1	447	48.8	8.75	487.54	15
1336	TRINITY_DN208_c0_g1_i2_orf1	ORF type:complete len:161 hit:XP_002463132.2 TRINITY_DN208_c0_g1_i2:68-550(+)	128.608	86	12	176	5	1	160	17.4	5.99	665.87	12
1337	TRINITY_DN54662_c0_g1_i9_orf1	ORF type:3prime_partial len:258 hit:KXG22145.1 TRINITY_DN54662_c0_g1_i9:415-1188(+)	128.579	72	16	85	14	1	257	28.1	5.86	336.37	16
1338	TRINITY_DN2094_c0_g1_i8_orf1	ORF type:complete len:446 hit:XP_021308400.1 TRINITY_DN2094_c0_g1_i8:277-1614(+)	128.546	48	15	66	7	1	445	49.2	8.32	256.59	15
1339	TRINITY_DN5413_c0_g4_i1_orf1	ORF type:3prime_partial len:411 hit:ONM17515.1 TRINITY_DN5413_c0_g4_i1:2-1234(+)	128.493	44	22	146	2	1	410	46.8	10.07	415.88	22
1340	TRINITY_DN2221_c0_g2_i8_orf1	ORF type:complete len:411 hit:XP_002451728.1 TRINITY_DN2221_c0_g2_i8:260-1492(-)	128.438	65	20	73	18	1	410	45.2	5.24	249.27	20
1341	TRINITY_DN4325_c0_g1_i3_orf1	ORF type:complete len:451 hit:AFC88824.1 TRINITY_DN4325_c0_g1_i3:180-1532(+)	128.385	51	18	103	0	0	450	49.4	5.08	379.6	18
1342	TRINITY_DN24777_c0_g1_i8_orf1	ORF type:complete len:599 hit:AGT16084.1 TRINITY_DN24777_c0_g1_i8:308-2104(-)	128.316	42	21	70	20	1	598	68.1	8.7	226.7	21
1343	TRINITY_DN29030_c0_g1_i1_orf1	ORF type:3prime_partial len:347 hit:XP_002444759.1 TRINITY_DN29030_c0_g1_i1:74-1114(-)	128.285	63	16	89	16	1	346	38.2	5.36	313.31	16
1344	TRINITY_DN596_c0_g1_i4_orf1	ORF type:complete len:576 hit:XP_002464851.1 TRINITY_DN596_c0_g1_i4:115-1842(+)	128.279	42	24	80	23	1	575	64.8	9.41	241.83	24
1345	TRINITY_DN33538_c0_g1_i12_orf1	ORF type:complete len:563 hit:ACG47473.1 TRINITY_DN33538_c0_g1_i12:179-1867(-)	128.209	48	22	71	1	1	562	61.7	4.75	219.41	22
1346	TRINITY_DN8579_c0_g1_i4_orf1	ORF type:complete len:308 hit:XP_021301794.1 TRINITY_DN8579_c0_g1_i4:1007-1930(-)	128.184	57	14	88	13	1	307	32.8	8.27	311.54	14
1347	TRINITY_DN277_c1_g2_i8_orf1	ORF type:complete len:802 hit:OQU82324.1 TRINITY_DN277_c1_g2_i8:249-2654(+)	128.147	30	18	56	14	1	801	87.8	6.93	210.08	18
1348	TRINITY_DN300_c0_g1_i1_orf1	ORF type:complete len:536 hit:XP_021319773.1 TRINITY_DN300_c0_g1_i1:328-1935(-)	128.105	42	16	61	16	1	535	57.5	5.31	243.13	16
1349	TRINITY_DN1874_c0_g2_i4_orf1	ORF type:complete len:445 hit:XP_002441164.1 TRINITY_DN1874_c0_g2_i4:110-1444(+)	128.064	61	19	65	19	1	444	49.7	6.86	260.19	19
1350	TRINITY_DN5817_c0_g1_i4_orf1	ORF type:complete len:637 hit:XP_021314995.1 TRINITY_DN5817_c0_g1_i4:3344-5254(-)	127.938	42	20	71	20	1	636	68.3	6.73	249.09	20
1351	TRINITY_DN6126_c0_g1_i3_orf1	ORF type:3prime_partial len:185 hit:NP_001144456.1 TRINITY_DN6126_c0_g1_i3:174-728(-)	127.735	67	11	60	11	1	184	19.9	6.2	211.14	11
1352	TRINITY_DN5668_c0_g1_i7_orf1	ORF type:3prime_partial len:533 hit:XP_021311315.1 TRINITY_DN5668_c0_g1_i7:863-2461(+)	127.725	46	17	55	5	1	532	58.7	9.07	220.55	17
1353	TRINITY_DN13401_c0_g1_i9_orf1	ORF type:complete len:524 hit:NP_001149384.1 TRINITY_DN13401_c0_g1_i9:277-1848(-)	127.666	43	18	79	11	1	523	57.4	5.63	266.78	18
1354	TRINITY_DN28160_c0_g1_i1_orf1	ORF type:3prime_partial len:630 hit:KXG32003.1 TRINITY_DN28160_c0_g1_i1:2-1891(+)	127.66	43	22	58	22	1	629	68.4	7.49	206.21	22
1355	TRINITY_DN57_c0_g1_i5_orf1	ORF type:complete len:380 hit:XP_002441624.1 TRINITY_DN57_c0_g1_i5:116-1255(+)	127.557	63	22	130	14	1	379	42.8	5.78	433.18	22
1356	TRINITY_DN5958_c0_g1_i5_orf1	ORF type:complete len:431 hit:XP_021314627.1 TRINITY_DN5958_c0_g1_i5:378-1670(-)	127.502	35	11	80	11	1	430	47	5.54	310.66	11
1357	TRINITY_DN17334_c0_g2_i1_orf1	ORF type:complete len:410 hit:XP_002446118.1 TRINITY_DN17334_c0_g2_i1:520-1749(+)	127.5	52	17	97	13	1	409	45.5	6.54	289.97	17
1358	TRINITY_DN77_c0_g1_i10_orf1	ORF type:3prime_partial len:245 hit:XP_021307873.1 TRINITY_DN77_c0_g1_i10:443-1177(+)	127.498	72	15	139	13	1	244	26.5	5.54	483.26	15
1359	TRINITY_DN3494_c0_g1_i4_orf1	ORF type:complete len:226 hit:AWQ35884.1 TRINITY_DN3494_c0_g1_i4:241-918(+)	127.477	50	11	152	11	1	225	23.8	8	655.8	11
1360	TRINITY_DN8300_c0_g1_i17_orf1	ORF type:complete len:376 hit:XP_002460498.1 TRINITY_DN8300_c0_g1_i17:292-1419(-)	127.233	53	12	89	4	1	375	40.1	5.6	327.72	12
1361	TRINITY_DN1806_c0_g1_i4_orf1	ORF type:complete len:403 hit:XP_002465357.1 TRINITY_DN1806_c0_g1_i4:65-1273(+)	127.193	35	13	123	13	1	402	43.6	4.78	423.67	13
1362	TRINITY_DN9904_c0_g1_i5_orf1	ORF type:complete len:400 hit:XP_002465697.1 TRINITY_DN9904_c0_g1_i5:202-1401(+)	127.133	57	17	64	17	1	399	45.1	5.16	229.86	17
1363	TRINITY_DN14055_c0_g2_i1_orf1	ORF type:3prime_partial len:269 hit:AQK58130.1 TRINITY_DN14055_c0_g2_i1:1-807(+)	127.084	67	15	94	7	1	268	29.9	4.63	362.89	15
1364	TRINITY_DN14055_c0_g2_i3_orf1	ORF type:3prime_partial len:269 hit:XP_002444835.1 TRINITY_DN14055_c0_g2_i3:1-807(+)	127.084	67	15	94	7	1	268	29.9	4.69	362.89	15
1365	TRINITY_DN5668_c0_g1_i8_orf1	ORF type:3prime_partial len:526 hit:XP_008655653.1 TRINITY_DN5668_c0_g1_i8:863-2440(+)	127.045	51	19	56	7	1	525	57.8	9.04	211.3	19
1366	TRINITY_DN5413_c0_g4_i2_orf1	ORF type:complete len:390 hit:XP_002448536.1 TRINITY_DN5413_c0_g4_i2:245-1414(+)	126.995	45	21	137	1	1	389	44.5	10.08	394.04	21
1367	TRINITY_DN7367_c0_g1_i8_orf1	ORF type:3prime_partial len:504 hit:XP_021315697.1 TRINITY_DN7367_c0_g1_i8:244-1755(-)	126.926	52	21	72	7	1	503	54.5	4.64	229.62	21
1368	TRINITY_DN5824_c0_g1_i15_orf1	ORF type:3prime_partial len:330 hit:OQU76995.1 TRINITY_DN5824_c0_g1_i15:516-1505(-)	126.836	42	11	156	2	1	329	35.5	6.28	508.65	11
1369	TRINITY_DN873_c0_g1_i2_orf1	ORF type:complete len:514 hit:XP_002442894.1 TRINITY_DN873_c0_g1_i2:698-2239(+)	126.77	40	14	63	10	1	513	56.6	5.47	277.66	14
1370	TRINITY_DN13384_c0_g1_i8_orf1	ORF type:3prime_partial len:161 hit:XP_002443063.1 TRINITY_DN13384_c0_g1_i8:284-766(-)	126.623	81	10	95	5	1	160	18.3	5.94	356.27	10
1371	TRINITY_DN12498_c0_g1_i2_orf1	ORF type:complete len:701 hit:XP_021320529.1 TRINITY_DN12498_c0_g1_i2:281-2383(+)	126.486	20	13	145	0	0	700	75.6	5.74	473.06	13
1372	TRINITY_DN2978_c0_g1_i2_orf1	ORF type:3prime_partial len:585 hit:XP_002454936.1 TRINITY_DN2978_c0_g1_i2:375-2129(-)	126.436	40	16	65	16	1	584	65.4	5.77	231.75	16
1373	TRINITY_DN4980_c0_g1_i6_orf1	ORF type:complete len:555 hit:XP_002468571.1 TRINITY_DN4980_c0_g1_i6:273-1937(+)	126.291	39	16	49	16	1	554	59.9	8.81	195.29	16
1374	TRINITY_DN5498_c0_g1_i4_orf1	ORF type:3prime_partial len:458 hit:XP_020408244.1 TRINITY_DN5498_c0_g1_i4:3-1376(+)	126.289	33	18	191	9	1	457	49.9	10.08	584.57	18
1375	TRINITY_DN4325_c0_g1_i8_orf1	ORF type:complete len:451 hit:AFC88824.1 TRINITY_DN4325_c0_g1_i8:180-1532(+)	126.276	51	18	98	0	0	450	49.4	5.08	363.72	18
1376	TRINITY_DN4379_c0_g1_i11_orf1	ORF type:3prime_partial len:506 hit:NP_001183194.1 TRINITY_DN4379_c0_g1_i11:3-1520(+)	126.273	39	16	117	5	1	505	52.7	5.24	390.75	16
1377	TRINITY_DN4379_c0_g1_i21_orf1	ORF type:complete len:515 hit:NP_001183194.1 TRINITY_DN4379_c0_g1_i21:269-1813(+)	126.273	38	16	117	5	1	514	53.5	5.24	390.75	16
1378	TRINITY_DN33279_c0_g1_i2_orf1	ORF type:complete len:395 hit:XP_002458993.1 TRINITY_DN33279_c0_g1_i2:75-1259(+)	126.142	56	19	69	16	1	394	44.7	6.7	234.61	19
1379	TRINITY_DN2856_c0_g1_i4_orf1	ORF type:3prime_partial len:245 hit:XP_002459531.1 TRINITY_DN2856_c0_g1_i4:231-965(-)	126.14	61	15	188	5	1	244	26.8	9.82	652.82	15
1380	TRINITY_DN5713_c0_g1_i3_orf1	ORF type:complete len:153 hit:AMX81312.1 TRINITY_DN5713_c0_g1_i3:362-820(-)	126.113	82	8	471	8	1	152	16.6	6.52	1820.16	8
1381	TRINITY_DN23206_c0_g1_i1_orf1	ORF type:complete len:453 hit:XP_002467474.1 TRINITY_DN23206_c0_g1_i1:230-1588(-)	125.965	62	22	86	22	1	452	48.2	5.77	285.46	22
1382	TRINITY_DN13664_c0_g1_i8_orf1	ORF type:complete len:555 hit:ANR02565.1 TRINITY_DN13664_c0_g1_i8:153-1817(+)	125.712	49	23	78	18	1	554	59.5	5.52	260.42	23
1383	TRINITY_DN6029_c0_g1_i4_orf1	ORF type:complete len:317 hit:ACG28322.1 TRINITY_DN6029_c0_g1_i4:136-1086(+)	125.669	48	15	81	15	1	316	34.9	5.15	266.43	15
1384	TRINITY_DN8170_c0_g1_i11_orf1	ORF type:complete len:221 hit:XP_002452604.1 TRINITY_DN8170_c0_g1_i11:483-1145(-)	125.668	79	16	71	15	1	220	24.9	5.49	253.44	16
1385	TRINITY_DN7584_c0_g1_i5_orf1	ORF type:3prime_partial len:448 hit:XP_021318351.1 TRINITY_DN7584_c0_g1_i5:3-1346(+)	125.664	51	22	86	1	1	447	50.6	6.96	280.3	22
1386	TRINITY_DN25062_c0_g1_i17_orf1	ORF type:complete len:404 hit:XP_002455783.1 TRINITY_DN25062_c0_g1_i17:94-1305(+)	125.622	46	13	69	13	1	403	45.1	6.13	268.2	13
1387	TRINITY_DN6062_c0_g1_i1_orf1	ORF type:3prime_partial len:340 hit:XP_002455659.1 TRINITY_DN6062_c0_g1_i1:417-1436(-)	125.493	62	15	67	14	1	339	36	7.12	244.03	15
1388	TRINITY_DN9441_c0_g1_i6_orf1	ORF type:complete len:627 hit:XP_008681386.1 TRINITY_DN9441_c0_g1_i6:121-2001(+)	125.485	28	16	125	1	1	626	67.8	9.52	367.37	16
1389	TRINITY_DN1147_c0_g1_i6_orf1	ORF type:complete len:419 hit:XP_021309895.1 TRINITY_DN1147_c0_g1_i6:1928-3184(-)	125.459	50	14	91	3	1	418	45.2	8.95	291.03	14
1390	TRINITY_DN28948_c0_g1_i6_orf1	ORF type:complete len:447 hit:XP_021309834.1 TRINITY_DN28948_c0_g1_i6:172-1512(-)	125.365	60	20	55	20	1	446	49	5.44	201.8	20
1391	TRINITY_DN150_c0_g1_i1_orf1	ORF type:complete len:673 hit:XP_002468088.1 TRINITY_DN150_c0_g1_i1:316-2334(-)	125.335	47	28	72	5	1	672	76	7.21	202.38	28
1392	TRINITY_DN3569_c0_g1_i3_orf1	ORF type:complete len:1645 hit:XP_002464935.2 TRINITY_DN3569_c0_g1_i3:285-5219(+)	125.329	23	29	61	28	1	1644	174.5	5.55	191.48	29
1393	TRINITY_DN6231_c0_g1_i1_orf1	ORF type:3prime_partial len:753 hit:XP_021309879.1 TRINITY_DN6231_c0_g1_i1:1-2259(+)	125.304	35	19	63	19	1	752	81.9	6.92	226.13	19
1394	TRINITY_DN6231_c0_g1_i8_orf1	ORF type:3prime_partial len:750 hit:XP_021309879.1 TRINITY_DN6231_c0_g1_i8:1-2250(+)	125.304	35	19	63	19	1	749	81.6	6.84	226.13	19
1395	TRINITY_DN63023_c0_g2_i2_orf1	ORF type:complete len:363 hit:ACX68652.1 TRINITY_DN63023_c0_g2_i2:373-1461(-)	125.3	67	20	70	20	1	362	40.3	5.08	224.01	20
1396	TRINITY_DN1151_c4_g1_i2_orf1	ORF type:complete len:783 hit:XP_021315070.1 TRINITY_DN1151_c4_g1_i2:164-2512(+)	125.218	42	27	64	27	1	782	86.2	6.23	179.49	27
1397	TRINITY_DN2719_c0_g1_i18_orf1	ORF type:complete len:483 hit:XP_002455484.1 TRINITY_DN2719_c0_g1_i18:100-1548(+)	125.193	47	15	74	15	1	482	51.8	9.28	301.9	15
1398	TRINITY_DN16590_c0_g1_i7_orf1	ORF type:complete len:356 hit:ONM31003.1 TRINITY_DN16590_c0_g1_i7:137-1204(+)	125.184	60	17	76	15	1	355	39.8	7.08	256.86	17
1399	TRINITY_DN43477_c0_g2_i4_orf1	ORF type:3prime_partial len:400 hit:NP_001288440.1 TRINITY_DN43477_c0_g2_i4:340-1539(-)	125.177	61	26	96	23	1	399	44.9	7.44	296.55	26
1400	TRINITY_DN10407_c0_g1_i7_orf1	ORF type:3prime_partial len:391 hit:OEL13437.1 TRINITY_DN10407_c0_g1_i7:1-1173(+)	125.067	56	18	110	18	1	390	43.1	6.01	361.5	18
1401	TRINITY_DN2540_c0_g1_i8_orf1	ORF type:3prime_partial len:388 hit:AGT17293.1 TRINITY_DN2540_c0_g1_i8:1-1164(+)	124.902	53	19	62	18	1	387	40.4	4.79	194.48	19
1402	TRINITY_DN7584_c0_g1_i3_orf1	ORF type:complete len:426 hit:XP_021318351.1 TRINITY_DN7584_c0_g1_i3:277-1554(+)	124.694	55	20	71	1	1	425	48.1	6.33	268.4	20
1403	TRINITY_DN42401_c0_g1_i3_orf1	ORF type:complete len:466 hit:XP_021301996.1 TRINITY_DN42401_c0_g1_i3:403-1800(+)	124.682	39	16	90	11	1	465	49.9	6.99	327.96	16
1404	TRINITY_DN37370_c0_g1_i2_orf1	ORF type:5prime_partial len:325 hit:XP_002436588.1 TRINITY_DN37370_c0_g1_i2:461-1435(+)	124.679	66	16	74	15	1	325	36	4.96	287.77	16
1405	TRINITY_DN5128_c0_g1_i1_orf1	ORF type:complete len:380 hit:CBB36460.1 TRINITY_DN5128_c0_g1_i1:399-1538(+)	124.673	49	14	103	0	0	379	40.9	6.73	326.58	14
1406	TRINITY_DN1039_c0_g2_i2_orf1	ORF type:complete len:532 hit:AYE54245.1 TRINITY_DN1039_c0_g2_i2:415-2010(+)	124.628	43	18	69	18	1	531	59.4	6.25	261.42	18
1407	TRINITY_DN9974_c0_g1_i1_orf1	ORF type:complete len:105 hit:XP_002436639.1 TRINITY_DN9974_c0_g1_i1:6-320(-)	124.62	80	9	110	1	1	104	11.7	8.66	427.9	9
1408	TRINITY_DN2471_c0_g1_i2_orf1	ORF type:complete len:334 hit:XP_002439220.1 TRINITY_DN2471_c0_g1_i2:663-1664(+)	124.44	51	12	73	12	1	333	37.1	8.1	227.72	12
1409	TRINITY_DN8459_c0_g2_i1_orf1	ORF type:complete len:453 hit:AGT16017.1 TRINITY_DN8459_c0_g2_i1:3001-4359(-)	124.291	48	14	55	14	1	452	48.8	8.07	240.86	14
1410	TRINITY_DN8459_c0_g2_i3_orf1	ORF type:complete len:453 hit:AGT16017.1 TRINITY_DN8459_c0_g2_i3:2350-3708(-)	124.291	48	14	55	14	1	452	48.8	8.32	240.86	14
1411	TRINITY_DN14823_c0_g1_i2_orf1	ORF type:complete len:590 hit:ONM19846.1 TRINITY_DN14823_c0_g1_i2:208-1977(-)	124.268	42	23	75	23	1	589	66.2	7.66	228.9	23
1412	TRINITY_DN478_c0_g1_i5_orf1	ORF type:complete len:492 hit:XP_021304683.1 TRINITY_DN478_c0_g1_i5:200-1675(+)	124.199	43	17	51	15	1	491	54.9	7.28	176.05	17
1413	TRINITY_DN478_c0_g1_i2_orf1	ORF type:complete len:434 hit:XP_021304683.1 TRINITY_DN478_c0_g1_i2:181-1482(+)	124.199	49	17	51	15	1	433	48	7.64	176.05	17
1414	TRINITY_DN7948_c0_g1_i12_orf1	ORF type:3prime_partial len:395 hit:NP_001105910.1 TRINITY_DN7948_c0_g1_i12:2-1186(+)	124.127	70	20	75	1	1	394	43.7	8.15	254.55	20
1415	TRINITY_DN19631_c0_g1_i12_orf1	ORF type:complete len:242 hit:AAW21274.1 TRINITY_DN19631_c0_g1_i12:596-1321(+)	123.947	57	8	111	7	1	241	26.4	4.81	482.16	8
1416	TRINITY_DN7633_c0_g2_i1_orf1	ORF type:3prime_partial len:514 hit:XP_008655625.1 TRINITY_DN7633_c0_g2_i1:3-1544(+)	123.927	52	20	51	20	1	513	56.5	9.38	160.52	20
1417	TRINITY_DN13538_c0_g1_i12_orf1	ORF type:complete len:351 hit:XP_002445682.1 TRINITY_DN13538_c0_g1_i12:193-1245(-)	123.78	59	12	75	12	1	350	38.1	8.46	321.33	12
1418	TRINITY_DN13538_c0_g1_i7_orf1	ORF type:complete len:351 hit:XP_002445682.1 TRINITY_DN13538_c0_g1_i7:193-1245(-)	123.78	59	12	75	12	1	350	38.1	8.46	321.33	12
1419	TRINITY_DN3966_c0_g2_i6_orf1	ORF type:3prime_partial len:566 hit:XP_002438419.1 TRINITY_DN3966_c0_g2_i6:444-2141(-)	123.696	36	23	119	23	1	565	62.9	9.92	324.28	23
1420	TRINITY_DN57173_c0_g1_i6_orf1	ORF type:complete len:256 hit:XP_002446160.1 TRINITY_DN57173_c0_g1_i6:115-882(-)	123.638	80	15	59	15	1	255	27.6	7.25	217.73	15
1421	TRINITY_DN33538_c0_g1_i15_orf1	ORF type:complete len:554 hit:XP_002453113.1 TRINITY_DN33538_c0_g1_i15:179-1840(-)	123.619	48	22	66	1	1	553	60.8	4.7	210.25	22
1422	TRINITY_DN43505_c0_g1_i4_orf1	ORF type:complete len:554 hit:XP_002444854.1 TRINITY_DN43505_c0_g1_i4:358-2019(-)	123.579	46	20	75	20	1	553	60.3	6.65	270.54	20
1423	TRINITY_DN9337_c0_g2_i3_orf1	ORF type:complete len:918 hit:XP_002468270.1 TRINITY_DN9337_c0_g2_i3:78-2831(+)	123.47	30	26	102	26	1	917	103.3	6.09	327.39	26
1424	TRINITY_DN29046_c0_g1_i4_orf1	ORF type:complete len:551 hit:XP_002454602.1 TRINITY_DN29046_c0_g1_i4:286-1938(+)	123.456	44	21	78	21	1	550	61.5	6.05	243.71	21
1425	TRINITY_DN29046_c0_g1_i5_orf1	ORF type:complete len:559 hit:XP_002454602.1 TRINITY_DN29046_c0_g1_i5:286-1962(+)	123.456	44	21	78	21	1	558	62.3	5.95	243.71	21
1426	TRINITY_DN150_c0_g1_i2_orf1	ORF type:3prime_partial len:687 hit:PWZ58656.1 TRINITY_DN150_c0_g1_i2:316-2376(-)	123.425	45	27	71	5	1	686	77.5	7.37	202.38	27
1427	TRINITY_DN150_c0_g1_i5_orf1	ORF type:3prime_partial len:735 hit:PWZ58656.1 TRINITY_DN150_c0_g1_i5:316-2520(-)	123.425	42	27	71	5	1	734	82.7	8.56	202.38	27
1428	TRINITY_DN6940_c0_g1_i6_orf1	ORF type:complete len:401 hit:XP_021314158.1 TRINITY_DN6940_c0_g1_i6:88-1290(+)	123.365	45	17	96	17	1	400	43.3	5.06	303.14	17
1429	TRINITY_DN6940_c0_g1_i4_orf1	ORF type:complete len:410 hit:XP_021314158.1 TRINITY_DN6940_c0_g1_i4:88-1317(+)	123.365	44	17	96	17	1	409	44.1	5.06	303.14	17
1430	TRINITY_DN3408_c0_g3_i1_orf1	ORF type:complete len:566 hit:TKW16661.1 TRINITY_DN3408_c0_g3_i1:204-1901(-)	123.349	41	19	71	9	1	565	61.9	6.67	241.17	19
1431	TRINITY_DN15436_c0_g1_i3_orf1	ORF type:3prime_partial len:193 hit:XP_002464422.1 TRINITY_DN15436_c0_g1_i3:187-765(-)	123.096	70	11	156	11	1	192	20.4	5.1	501.64	11
1432	TRINITY_DN9590_c0_g1_i6_orf1	ORF type:complete len:217 hit:EER97341.1 TRINITY_DN9590_c0_g1_i6:280-930(-)	123.064	53	15	218	4	1	216	22.8	9.8	745.85	15
1433	TRINITY_DN5229_c0_g1_i13_orf1	ORF type:3prime_partial len:492 hit:XP_002456503.2 TRINITY_DN5229_c0_g1_i13:238-1713(-)	123.01	48	18	87	3	1	491	54.5	5.31	297.56	18
1434	TRINITY_DN5229_c0_g1_i7_orf1	ORF type:complete len:446 hit:XP_002466715.1 TRINITY_DN5229_c0_g1_i7:328-1665(-)	123.01	53	18	87	3	1	445	49.7	4.89	297.56	18
1435	TRINITY_DN62_c0_g3_i1_orf1	ORF type:complete len:388 hit:AYW35873.1 TRINITY_DN62_c0_g3_i1:233-1396(-)	122.999	51	14	78	13	1	387	41.4	5.91	321.88	14
1436	TRINITY_DN365_c0_g1_i6_orf1	ORF type:complete len:560 hit:XP_021309769.1 TRINITY_DN365_c0_g1_i6:371-2050(-)	122.959	48	22	61	22	1	559	61.1	6.87	201.22	22
1437	TRINITY_DN365_c0_g1_i5_orf1	ORF type:complete len:560 hit:XP_021309769.1 TRINITY_DN365_c0_g1_i5:1087-2766(-)	122.959	48	22	61	22	1	559	61.1	6.64	201.22	22
1438	TRINITY_DN353_c0_g1_i20_orf1	ORF type:complete len:279 hit:KXG34413.1 TRINITY_DN353_c0_g1_i20:3539-4375(+)	122.951	55	14	141	5	1	278	30.1	9.41	497.64	14
1439	TRINITY_DN23531_c0_g2_i3_orf1	ORF type:3prime_partial len:343 hit:XP_002455594.1 TRINITY_DN23531_c0_g2_i3:1-1029(+)	122.946	55	17	94	12	1	342	37.6	6.46	292.86	17
1440	TRINITY_DN3827_c0_g3_i2_orf1	ORF type:3prime_partial len:671 hit:XP_002452556.1 TRINITY_DN3827_c0_g3_i2:1-2013(+)	122.898	41	21	81	19	1	670	72.6	5.88	247.32	21
1441	TRINITY_DN3067_c0_g1_i7_orf1	ORF type:complete len:452 hit:ACG31705.1 TRINITY_DN3067_c0_g1_i7:492-1847(-)	122.861	51	16	71	16	1	451	49.6	6.8	243.01	16
1442	TRINITY_DN12955_c0_g1_i4_orf1	ORF type:complete len:2402 hit:XP_021307418.1 TRINITY_DN12955_c0_g1_i4:124-7329(+)	122.835	16	32	53	24	1	2401	266.7	6.01	136.55	32
1443	TRINITY_DN12955_c0_g1_i5_orf1	ORF type:complete len:2420 hit:XP_021307418.1 TRINITY_DN12955_c0_g1_i5:124-7383(+)	122.835	16	32	53	24	1	2419	268.5	6.01	136.55	32
1444	TRINITY_DN9974_c0_g1_i4_orf1	ORF type:3prime_partial len:104 hit:XP_002436639.1 TRINITY_DN9974_c0_g1_i4:311-622(-)	122.796	74	8	105	0	2	103	11.6	8.66	415.18	8
1445	TRINITY_DN3909_c0_g1_i2_orf1	ORF type:3prime_partial len:385 hit:ONM52629.1 TRINITY_DN3909_c0_g1_i2:1-1155(+)	122.784	53	15	73	15	1	384	41.1	7.55	244.27	15
1446	TRINITY_DN3909_c0_g1_i1_orf1	ORF type:3prime_partial len:376 hit:ONM52629.1 TRINITY_DN3909_c0_g1_i1:53-1180(+)	122.784	55	15	73	15	1	375	40.2	8.24	244.27	15
1447	TRINITY_DN4704_c0_g1_i4_orf1	ORF type:complete len:556 hit:AGT16988.1 TRINITY_DN4704_c0_g1_i4:340-2007(-)	122.724	43	21	88	17	1	555	61.1	9.74	283.69	21
1448	TRINITY_DN1865_c0_g1_i8_orf1	ORF type:complete len:396 hit:XP_002457130.1 TRINITY_DN1865_c0_g1_i8:353-1540(+)	122.685	48	12	61	0	0	395	39.8	5.33	246.76	12
1449	TRINITY_DN5821_c0_g1_i3_orf1	ORF type:complete len:594 hit:AGT16606.1 TRINITY_DN5821_c0_g1_i3:386-2167(-)	122.635	51	22	63	17	1	593	64.3	7.43	210.55	22
1450	TRINITY_DN4269_c0_g1_i1_orf1	ORF type:complete len:376 hit:XP_002454117.1 TRINITY_DN4269_c0_g1_i1:181-1308(+)	122.572	44	12	102	5	1	375	40.3	8.56	375.33	12
1451	TRINITY_DN2109_c1_g1_i1_orf1	ORF type:complete len:488 hit:XP_002455049.1 TRINITY_DN2109_c1_g1_i1:259-1722(-)	122.565	45	18	52	16	1	487	54.7	7.23	202.95	18
1452	TRINITY_DN5229_c0_g1_i12_orf1	ORF type:complete len:446 hit:XP_016543640.1 TRINITY_DN5229_c0_g1_i12:328-1665(-)	122.559	49	17	92	2	1	445	50	4.84	301	17
1453	TRINITY_DN4569_c0_g1_i3_orf1	ORF type:3prime_partial len:473 hit:NP_001168433.1 TRINITY_DN4569_c0_g1_i3:26-1444(+)	122.544	52	24	83	7	1	472	52.8	7.56	244.55	24
1454	TRINITY_DN1669_c0_g1_i1_orf1	ORF type:complete len:372 hit:XP_002438343.1 TRINITY_DN1669_c0_g1_i1:146-1261(+)	122.503	46	10	43	7	1	371	38.5	7.14	215.26	10
1455	TRINITY_DN1669_c0_g1_i7_orf1	ORF type:complete len:332 hit:XP_002438343.1 TRINITY_DN1669_c0_g1_i7:34-1029(+)	122.503	52	10	43	7	1	331	34.7	6.44	215.26	10
1456	TRINITY_DN1669_c0_g1_i3_orf1	ORF type:complete len:334 hit:XP_002438343.1 TRINITY_DN1669_c0_g1_i3:248-1249(+)	122.503	52	10	43	7	1	333	34.9	6.24	215.26	10
1457	TRINITY_DN2540_c0_g1_i12_orf1	ORF type:3prime_partial len:376 hit:XP_002439295.1 TRINITY_DN2540_c0_g1_i12:1-1128(+)	122.498	53	18	59	17	1	375	39.3	4.81	187.64	18
1458	TRINITY_DN1905_c0_g1_i2_orf1	ORF type:complete len:263 hit:XP_025801179.1 TRINITY_DN1905_c0_g1_i2:44-832(+)	122.482	57	8	353	0	1	262	27.8	5.43	1242.24	8
1459	TRINITY_DN10681_c0_g1_i1_orf1	ORF type:3prime_partial len:615 hit:XP_002436677.1 TRINITY_DN10681_c0_g1_i1:134-1978(+)	122.367	46	21	58	21	1	614	64.3	10.83	190.04	21
1460	TRINITY_DN22841_c0_g1_i1_orf1	ORF type:complete len:1434 hit:XP_021317955.1 TRINITY_DN22841_c0_g1_i1:254-4555(+)	122.362	21	24	47	24	1	1433	157	6.27	142.93	24
1461	TRINITY_DN3258_c0_g1_i5_orf1	ORF type:complete len:258 hit:API68869.1 TRINITY_DN3258_c0_g1_i5:81-854(+)	122.299	61	12	69	12	1	257	28.7	5.41	267.23	12
1462	TRINITY_DN21861_c0_g1_i4_orf1	ORF type:complete len:311 hit:XP_002456633.1 TRINITY_DN21861_c0_g1_i4:242-1174(+)	122.193	59	18	94	12	1	310	34.6	6.92	320.36	18
1463	TRINITY_DN8016_c1_g1_i1_orf1	ORF type:complete len:335 hit:XP_008679105.1 TRINITY_DN8016_c1_g1_i1:460-1464(-)	122.158	42	15	98	15	1	334	37	7.81	309.65	15
1464	TRINITY_DN8016_c1_g1_i5_orf1	ORF type:3prime_partial len:262 hit:OQU86039.1 TRINITY_DN8016_c1_g1_i5:460-1245(-)	122.158	54	15	98	15	1	261	29.5	5.19	309.65	15
1465	TRINITY_DN6543_c0_g1_i2_orf1	ORF type:complete len:882 hit:XP_021308339.1 TRINITY_DN6543_c0_g1_i2:525-3170(-)	122.128	34	25	61	19	1	881	94.8	5.76	205.9	25
1466	TRINITY_DN1366_c0_g1_i3_orf1	ORF type:complete len:274 hit:XP_002440631.1 TRINITY_DN1366_c0_g1_i3:1333-2154(-)	121.891	59	12	90	10	1	273	30.4	7.85	401.1	12
1467	TRINITY_DN3768_c0_g1_i4_orf1	ORF type:3prime_partial len:419 hit:PWZ07905.1 TRINITY_DN3768_c0_g1_i4:427-1683(+)	121.773	53	21	107	15	1	418	46.5	7.87	344.95	21
1468	TRINITY_DN5919_c0_g1_i6_orf1	ORF type:3prime_partial len:648 hit:PWZ20988.1 TRINITY_DN5919_c0_g1_i6:1410-3353(+)	121.671	36	22	72	16	1	647	72.2	6.81	197.95	22
1469	TRINITY_DN883_c0_g1_i16_orf1	ORF type:complete len:359 hit:XP_008661663.1 TRINITY_DN883_c0_g1_i16:243-1319(+)	121.364	45	14	75	14	1	358	38.3	6.44	248.51	14
1470	TRINITY_DN1630_c0_g1_i8_orf1	ORF type:complete len:386 hit:XP_021306561.1 TRINITY_DN1630_c0_g1_i8:350-1507(+)	121.353	52	19	90	17	1	385	43.8	5.69	318.55	19
1471	TRINITY_DN6296_c0_g1_i1_orf1	ORF type:complete len:210 hit:NP_001132132.1 TRINITY_DN6296_c0_g1_i1:155-784(+)	121.205	55	14	84	11	1	209	23.1	4.81	279.85	14
1472	TRINITY_DN13743_c0_g1_i16_orf1	ORF type:3prime_partial len:442 hit:XP_021308805.1 TRINITY_DN13743_c0_g1_i16:327-1652(-)	121.15	51	20	84	6	1	441	47.5	8.21	284.18	20
1473	TRINITY_DN31316_c0_g3_i2_orf1	ORF type:complete len:979 hit:XP_002439742.1 TRINITY_DN31316_c0_g3_i2:228-3164(-)	121.013	26	20	43	20	1	978	110.4	6.42	162.37	20
1474	TRINITY_DN4704_c0_g1_i3_orf1	ORF type:complete len:470 hit:XP_002442824.1 TRINITY_DN4704_c0_g1_i3:340-1749(-)	120.983	49	20	86	17	1	469	52	9.22	278.45	20
1475	TRINITY_DN19311_c1_g1_i6_orf1	ORF type:complete len:163 hit:NP_001158925.1 TRINITY_DN19311_c1_g1_i6:289-777(-)	120.934	77	11	97	11	1	162	16.4	5.35	364.85	11
1476	TRINITY_DN27600_c0_g1_i4_orf1	ORF type:complete len:404 hit:AQL02943.1 TRINITY_DN27600_c0_g1_i4:237-1448(+)	120.929	44	10	59	8	1	403	42.2	5.01	263.74	10
1477	TRINITY_DN1688_c0_g1_i12_orf1	ORF type:complete len:470 hit:XP_021305245.1 TRINITY_DN1688_c0_g1_i12:570-1979(-)	120.882	41	15	94	15	1	469	52.1	6.57	331.61	15
1478	TRINITY_DN1688_c0_g1_i2_orf1	ORF type:complete len:474 hit:XP_021305245.1 TRINITY_DN1688_c0_g1_i2:570-1991(-)	120.882	41	15	94	15	1	473	52.2	6.57	331.61	15
1479	TRINITY_DN1688_c0_g1_i1_orf1	ORF type:complete len:472 hit:XP_021305245.1 TRINITY_DN1688_c0_g1_i1:570-1985(-)	120.882	41	15	94	15	1	471	52.3	6.57	331.61	15
1480	TRINITY_DN20927_c0_g1_i4_orf1	ORF type:complete len:423 hit:XP_002442337.1 TRINITY_DN20927_c0_g1_i4:361-1629(-)	120.858	45	14	64	8	1	422	46.5	5.48	245.02	14
1481	TRINITY_DN4851_c0_g1_i1_orf1	ORF type:complete len:531 hit:XP_002457198.1 TRINITY_DN4851_c0_g1_i1:77-1669(-)	120.776	43	20	69	0	0	530	57.7	7.83	225.03	20
1482	TRINITY_DN12283_c0_g1_i9_orf1	ORF type:complete len:418 hit:XP_002458832.1 TRINITY_DN12283_c0_g1_i9:356-1609(+)	120.651	58	22	88	22	1	417	45.5	5.78	270.08	22
1483	TRINITY_DN14788_c0_g1_i4_orf1	ORF type:3prime_partial len:1074 hit:XP_002438145.1 TRINITY_DN14788_c0_g1_i4:569-3790(-)	120.584	33	29	58	29	1	1073	123.1	6.25	176.62	29
1484	TRINITY_DN4492_c0_g1_i5_orf1	ORF type:complete len:140 hit:XP_021310649.1 TRINITY_DN4492_c0_g1_i5:238-657(+)	120.419	59	7	199	7	1	139	14.7	9.79	943.01	7
1485	TRINITY_DN6390_c0_g1_i9_orf1	ORF type:3prime_partial len:697 hit:XP_021307160.1 TRINITY_DN6390_c0_g1_i9:2-2092(+)	120.304	42	22	65	22	1	696	77.5	6.84	223.18	22
1486	TRINITY_DN33064_c0_g1_i1_orf1	ORF type:complete len:384 hit:XP_021302177.1 TRINITY_DN33064_c0_g1_i1:77-1228(+)	120.3	45	10	83	10	1	383	41.3	7.18	305.92	10
1487	TRINITY_DN39444_c0_g2_i1_orf1	ORF type:complete len:317 hit:NP_001168393.1 TRINITY_DN39444_c0_g2_i1:389-1339(-)	120.298	68	17	80	16	1	316	33.9	5.39	266.12	17
1488	TRINITY_DN22431_c0_g2_i2_orf1	ORF type:complete len:542 hit:XP_002467085.1 TRINITY_DN22431_c0_g2_i2:281-1906(+)	120.256	44	19	58	18	1	541	61.9	4.98	216.37	19
1489	TRINITY_DN27419_c0_g1_i4_orf1	ORF type:3prime_partial len:887 hit:XP_020405901.1 TRINITY_DN27419_c0_g1_i4:1-2661(+)	120.243	37	28	61	28	1	886	98.9	7.3	181.6	28
1490	TRINITY_DN55571_c0_g1_i1_orf1	ORF type:3prime_partial len:424 hit:AGT16255.1 TRINITY_DN55571_c0_g1_i1:92-1363(-)	120.188	34	14	392	3	1	423	44.3	6.67	1620.62	14
1491	TRINITY_DN3158_c0_g1_i8_orf1	ORF type:3prime_partial len:236 hit:XP_002440972.1 TRINITY_DN3158_c0_g1_i8:376-1083(-)	120.187	83	18	72	6	1	235	26.4	7.03	220.55	18
1492	TRINITY_DN5933_c0_g1_i6_orf1	ORF type:complete len:323 hit:XP_002456774.1 TRINITY_DN5933_c0_g1_i6:1364-2332(-)	120.167	54	17	110	15	1	322	37.3	8.82	355.12	17
1493	TRINITY_DN9938_c0_g1_i1_orf1	ORF type:3prime_partial len:276 hit:RLM66537.1 TRINITY_DN9938_c0_g1_i1:1-828(+)	120.126	47	12	124	0	0	275	31	4.98	460.06	12
1494	TRINITY_DN122_c0_g1_i2_orf1	ORF type:complete len:505 hit:XP_021306631.1 TRINITY_DN122_c0_g1_i2:241-1755(+)	120.104	47	19	70	10	1	504	56.3	8.27	238.4	19
1495	TRINITY_DN122_c0_g1_i6_orf1	ORF type:complete len:494 hit:XP_021306631.1 TRINITY_DN122_c0_g1_i6:241-1722(+)	120.104	48	19	70	10	1	493	55.6	8.27	238.4	19
1496	TRINITY_DN80977_c0_g1_i1_orf1	ORF type:3prime_partial len:698 hit:XP_002468136.1 TRINITY_DN80977_c0_g1_i1:1-2094(+)	119.941	33	19	64	19	1	697	77.1	7.17	231.1	19
1497	TRINITY_DN1050_c0_g1_i4_orf1	ORF type:complete len:360 hit:XP_021312684.1 TRINITY_DN1050_c0_g1_i4:283-1362(+)	119.896	50	16	88	3	1	359	40.6	6.32	297.18	16
1498	TRINITY_DN15535_c0_g1_i3_orf1	ORF type:3prime_partial len:428 hit:RLN40811.1 TRINITY_DN15535_c0_g1_i3:3-1286(+)	119.851	48	14	62	14	1	427	44.7	4.68	247.72	14
1499	TRINITY_DN25062_c0_g1_i4_orf1	ORF type:complete len:390 hit:XP_002455783.1 TRINITY_DN25062_c0_g1_i4:94-1263(+)	119.847	43	12	64	12	1	389	43.8	6.25	245.43	12
1500	TRINITY_DN8964_c0_g1_i4_orf1	ORF type:complete len:653 hit:XP_002489281.1 TRINITY_DN8964_c0_g1_i4:3706-5664(-)	119.819	42	24	53	24	1	652	71.8	5.29	157.02	24
1501	TRINITY_DN3452_c0_g1_i5_orf1	ORF type:complete len:493 hit:AIU99488.1 TRINITY_DN3452_c0_g1_i5:286-1764(+)	119.811	46	17	116	13	1	492	56.8	7.2	425.89	17
1502	TRINITY_DN4893_c0_g3_i2_orf1	ORF type:3prime_partial len:473 hit:XP_002444840.1 TRINITY_DN4893_c0_g3_i2:276-1694(-)	119.765	44	16	67	10	1	472	52.7	6.77	244.47	16
1503	TRINITY_DN2519_c2_g1_i7_orf1	ORF type:complete len:875 hit:XP_002465276.1 TRINITY_DN2519_c2_g1_i7:106-2730(+)	119.719	38	28	69	28	1	874	96.6	7.03	205.46	28
1504	TRINITY_DN7843_c0_g2_i1_orf1	ORF type:complete len:149 hit:AGT15997.1 TRINITY_DN7843_c0_g2_i1:190-636(+)	119.676	89	13	85	8	1	148	16.7	6.93	301.96	13
1505	TRINITY_DN2490_c0_g1_i3_orf1	ORF type:complete len:675 hit:XP_002460701.2 TRINITY_DN2490_c0_g1_i3:51-2075(+)	119.587	35	20	75	5	1	674	75.3	6.8	240.5	20
1506	TRINITY_DN9500_c0_g1_i1_orf1	ORF type:complete len:609 hit:XP_002467843.1 TRINITY_DN9500_c0_g1_i1:522-2348(-)	119.555	46	24	50	24	1	608	68.7	6.96	179.59	24
1507	TRINITY_DN5229_c0_g1_i1_orf1	ORF type:complete len:446 hit:XP_002466715.1 TRINITY_DN5229_c0_g1_i1:328-1665(-)	119.483	53	18	78	2	1	445	49.8	4.84	273.71	18
1508	TRINITY_DN22310_c0_g1_i1_orf1	ORF type:complete len:394 hit:XP_021314507.1 TRINITY_DN22310_c0_g1_i1:326-1507(-)	119.481	56	15	67	14	1	393	43.7	4.78	256.26	15
1509	TRINITY_DN9315_c0_g1_i5_orf1	ORF type:3prime_partial len:264 hit:ACG35847.1 TRINITY_DN9315_c0_g1_i5:1-792(+)	119.4	56	11	75	11	1	263	28.9	6.93	257.98	11
1510	TRINITY_DN4851_c0_g1_i2_orf1	ORF type:complete len:531 hit:XP_002457198.1 TRINITY_DN4851_c0_g1_i2:248-1840(-)	119.346	43	20	68	15	1	530	57.7	7.52	220.92	20
1511	TRINITY_DN18080_c0_g2_i1_orf1	ORF type:complete len:711 hit:XP_002455826.1 TRINITY_DN18080_c0_g2_i1:295-2427(+)	119.327	42	24	68	17	1	710	76.5	8.29	231.14	24
1512	TRINITY_DN4526_c0_g2_i1_orf1	ORF type:complete len:228 hit:XP_002463179.1 TRINITY_DN4526_c0_g2_i1:89-772(+)	119.279	60	10	115	9	1	227	24.5	4.58	443.99	10
1513	TRINITY_DN8881_c0_g1_i8_orf1	ORF type:complete len:550 hit:XP_002447404.2 TRINITY_DN8881_c0_g1_i8:298-1947(+)	119.11	43	16	59	9	1	549	59.7	5.73	229.83	16
1514	TRINITY_DN4359_c0_g1_i9_orf1	ORF type:complete len:561 hit:XP_021305203.1 TRINITY_DN4359_c0_g1_i9:94-1776(+)	119.033	47	20	81	20	1	560	63.3	5.53	247.07	20
1515	TRINITY_DN210_c0_g3_i11_orf1	ORF type:complete len:248 hit:XP_004953931.1 TRINITY_DN210_c0_g3_i11:3802-4545(-)	119.032	51	8	242	8	1	247	26.7	4.97	1077.31	8
1516	TRINITY_DN12985_c0_g1_i1_orf1	ORF type:complete len:562 hit:XP_021306562.1 TRINITY_DN12985_c0_g1_i1:312-1997(-)	118.994	36	17	61	6	1	561	62.7	6.68	209.46	17
1517	TRINITY_DN6515_c0_g1_i6_orf1	ORF type:3prime_partial len:921 hit:XP_021301661.1 TRINITY_DN6515_c0_g1_i6:1188-3950(-)	118.966	28	26	72	14	1	920	100.3	6.19	205.41	26
1518	TRINITY_DN6515_c0_g1_i17_orf1	ORF type:3prime_partial len:1002 hit:XP_021301661.1 TRINITY_DN6515_c0_g1_i17:454-3459(-)	118.966	25	26	72	14	1	1001	109.2	6.32	205.41	26
1519	TRINITY_DN207_c0_g1_i6_orf1	ORF type:complete len:222 hit:XP_002454957.1 TRINITY_DN207_c0_g1_i6:978-1643(+)	118.924	68	10	91	10	1	221	23.8	4.73	426.43	10
1520	TRINITY_DN12106_c0_g1_i5_orf1	ORF type:5prime_partial len:961 hit:PUZ71782.1 TRINITY_DN12106_c0_g1_i5:63-2945(+)	118.923	33	23	53	2	1	961	99.8	4.81	168.36	23
1521	TRINITY_DN30935_c0_g2_i5_orf1	ORF type:complete len:341 hit:AGT15994.1 TRINITY_DN30935_c0_g2_i5:577-1599(-)	118.875	75	18	70	14	1	340	36.9	5.96	246.41	18
1522	TRINITY_DN74647_c0_g3_i1_orf1	ORF type:complete len:423 hit:ONM28255.1 TRINITY_DN74647_c0_g3_i1:94-1362(+)	118.865	48	17	64	17	1	422	49.2	6.58	233.33	17
1523	TRINITY_DN14839_c0_g1_i2_orf1	ORF type:complete len:247 hit:XP_002465753.1 TRINITY_DN14839_c0_g1_i2:163-903(-)	118.86	71	16	87	16	1	246	27.4	6.55	304.16	16
1524	TRINITY_DN13401_c0_g1_i4_orf1	ORF type:3prime_partial len:520 hit:ONM33666.1 TRINITY_DN13401_c0_g1_i4:277-1836(-)	118.834	41	17	73	10	1	519	57.2	5.44	244.58	17
1525	TRINITY_DN13552_c0_g1_i4_orf1	ORF type:complete len:326 hit:XP_002445272.1 TRINITY_DN13552_c0_g1_i4:956-1933(-)	118.804	59	14	68	11	1	325	35.8	6.7	242.68	14
1526	TRINITY_DN51965_c0_g1_i1_orf1	ORF type:3prime_partial len:326 hit:XP_002466824.2 TRINITY_DN51965_c0_g1_i1:2-979(+)	118.777	72	20	100	17	1	325	35.3	6	350.44	20
1527	TRINITY_DN7948_c0_g1_i2_orf1	ORF type:3prime_partial len:395 hit:NP_001105910.1 TRINITY_DN7948_c0_g1_i2:2-1186(+)	118.735	70	20	71	1	1	394	43.7	8.15	237.97	20
1528	TRINITY_DN3246_c0_g1_i2_orf1	ORF type:complete len:481 hit:XP_002457430.1 TRINITY_DN3246_c0_g1_i2:43-1485(+)	118.712	55	20	73	20	1	480	52.1	6.67	254.65	20
1529	TRINITY_DN8401_c0_g1_i7_orf1	ORF type:3prime_partial len:1011 hit:XP_021312321.1 TRINITY_DN8401_c0_g1_i7:50-3082(-)	118.704	31	26	95	26	1	1010	113.4	6.01	232.54	26
1530	TRINITY_DN1905_c0_g1_i4_orf1	ORF type:complete len:261 hit:PUZ38095.1 TRINITY_DN1905_c0_g1_i4:67-849(+)	118.702	57	7	435	0	0	260	27.9	5.25	1497.39	7
1531	TRINITY_DN14178_c0_g1_i21_orf1	ORF type:complete len:242 hit:CAA61409.1 TRINITY_DN14178_c0_g1_i21:730-1455(+)	118.693	47	10	127	7	1	241	26.5	7.21	463.69	10
1532	TRINITY_DN1154_c1_g1_i7_orf1	ORF type:complete len:988 hit:NP_001347525.1 TRINITY_DN1154_c1_g1_i7:180-3143(+)	118.687	23	19	79	10	1	987	106.8	5.3	257.79	19
1533	TRINITY_DN1774_c1_g1_i6_orf1	ORF type:3prime_partial len:532 hit:XP_021315741.1 TRINITY_DN1774_c1_g1_i6:1-1596(+)	118.612	36	17	92	13	1	531	56.7	6.48	321.09	17
1534	TRINITY_DN5165_c0_g1_i5_orf1	ORF type:complete len:709 hit:XP_002460569.1 TRINITY_DN5165_c0_g1_i5:252-2378(+)	118.587	43	24	67	23	1	708	78.4	6.2	218.67	24
1535	TRINITY_DN6188_c0_g1_i3_orf1	ORF type:complete len:347 hit:NP_001130443.1 TRINITY_DN6188_c0_g1_i3:312-1352(+)	118.561	36	10	37	2	1	346	37	4.94	190.6	10
1536	TRINITY_DN6188_c0_g1_i5_orf1	ORF type:complete len:365 hit:NP_001130443.1 TRINITY_DN6188_c0_g1_i5:312-1406(+)	118.561	34	10	37	2	1	364	39.4	5.12	190.6	10
1537	TRINITY_DN4096_c0_g1_i5_orf1	ORF type:complete len:229 hit:XP_002466645.1 TRINITY_DN4096_c0_g1_i5:117-803(+)	118.539	62	11	73	1	1	228	24.4	8.25	275.97	11
1538	TRINITY_DN12666_c0_g1_i9_orf1	ORF type:complete len:857 hit:XP_002465536.1 TRINITY_DN12666_c0_g1_i9:857-3427(+)	118.514	29	17	50	16	1	856	92.3	6.06	174.55	17
1539	TRINITY_DN12495_c0_g1_i11_orf1	ORF type:3prime_partial len:254 hit:KXG36844.1 TRINITY_DN12495_c0_g1_i11:1428-2189(+)	118.503	65	15	74	15	1	253	28.4	5.95	268.15	15
1540	TRINITY_DN23598_c0_g1_i1_orf1	ORF type:complete len:512 hit:AGT16483.1 TRINITY_DN23598_c0_g1_i1:187-1722(+)	118.31	45	20	72	20	1	511	56.6	8.97	248.04	20
1541	TRINITY_DN4782_c0_g1_i6_orf1	ORF type:complete len:535 hit:XP_021305783.1 TRINITY_DN4782_c0_g1_i6:129-1733(+)	118.281	40	17	71	17	1	534	59.1	5.14	247.01	17
1542	TRINITY_DN28848_c0_g1_i2_orf1	ORF type:complete len:751 hit:XP_002452366.1 TRINITY_DN28848_c0_g1_i2:304-2556(+)	118.249	21	13	66	12	1	750	81.6	5.62	228.93	13
1543	TRINITY_DN17757_c0_g1_i7_orf1	ORF type:complete len:621 hit:XP_021321476.1 TRINITY_DN17757_c0_g1_i7:330-2192(-)	118.205	35	16	82	15	1	620	67	7.71	268.11	16
1544	TRINITY_DN7149_c0_g1_i7_orf1	ORF type:complete len:365 hit:XP_021313664.1 TRINITY_DN7149_c0_g1_i7:187-1281(+)	118.171	61	20	75	1	1	364	41.3	7.36	241.65	20
1545	TRINITY_DN470_c0_g1_i3_orf1	ORF type:complete len:430 hit:XP_002451894.1 TRINITY_DN470_c0_g1_i3:531-1820(-)	118.161	27	14	126	14	1	429	44.5	6.44	462.31	14
1546	TRINITY_DN470_c0_g1_i7_orf1	ORF type:complete len:448 hit:XP_002451894.1 TRINITY_DN470_c0_g1_i7:385-1728(-)	118.161	26	14	126	14	1	447	46.1	5.43	462.31	14
1547	TRINITY_DN29582_c0_g1_i3_orf1	ORF type:complete len:462 hit:NP_001152136.2 TRINITY_DN29582_c0_g1_i3:313-1698(+)	118.073	44	15	63	15	1	461	51.9	5.4	220.31	15
1548	TRINITY_DN24481_c0_g1_i1_orf1	ORF type:complete len:309 hit:AGT17343.1 TRINITY_DN24481_c0_g1_i1:184-1110(+)	118.058	62	15	113	15	1	308	32.9	9.7	353.83	15
1549	TRINITY_DN754_c0_g1_i17_orf1	ORF type:complete len:336 hit:XP_021316116.1 TRINITY_DN754_c0_g1_i17:864-1871(+)	117.913	47	15	121	11	1	335	36.9	4.84	421.37	15
1550	TRINITY_DN2856_c0_g1_i3_orf1	ORF type:3prime_partial len:256 hit:XP_002466244.1 TRINITY_DN2856_c0_g1_i3:418-1185(-)	117.892	60	15	177	5	1	255	27.9	10.18	606.57	15
1551	TRINITY_DN90034_c0_g1_i1_orf1	ORF type:3prime_partial len:380 hit:XP_021306916.1 TRINITY_DN90034_c0_g1_i1:347-1486(-)	117.872	51	16	62	16	1	379	40.4	7.23	238.74	16
1552	TRINITY_DN51_c0_g2_i12_orf1	ORF type:complete len:744 hit:KXG22205.1 TRINITY_DN51_c0_g2_i12:222-2453(+)	117.807	33	19	57	18	1	743	80.7	5.64	173.05	19
1553	TRINITY_DN5688_c1_g1_i4_orf1	ORF type:3prime_partial len:1017 hit:XP_002440489.1 TRINITY_DN5688_c1_g1_i4:2-3052(+)	117.792	25	24	59	15	1	1016	109.3	5.97	179.66	24
1554	TRINITY_DN25993_c0_g1_i10_orf1	ORF type:complete len:400 hit:AGT15985.1 TRINITY_DN25993_c0_g1_i10:111-1310(+)	117.729	61	20	66	20	1	399	44.6	8.87	201.85	20
1555	TRINITY_DN63407_c0_g1_i2_orf1	ORF type:complete len:522 hit:PWZ05207.1 TRINITY_DN63407_c0_g1_i2:188-1753(-)	117.673	51	22	83	22	1	521	57.2	7.15	284.73	22
1556	TRINITY_DN1817_c0_g2_i1_orf1	ORF type:3prime_partial len:345 hit:ONL93374.1 TRINITY_DN1817_c0_g2_i1:75-1109(+)	117.666	39	12	143	12	1	344	37.3	5.54	573.98	12
1557	TRINITY_DN26283_c0_g1_i1_orf1	ORF type:complete len:372 hit:XP_002453212.1 TRINITY_DN26283_c0_g1_i1:153-1268(+)	117.58	52	17	72	17	1	371	39.9	9.04	254.33	17
1558	TRINITY_DN29046_c0_g1_i3_orf1	ORF type:3prime_partial len:511 hit:XP_002454602.1 TRINITY_DN29046_c0_g1_i3:1-1533(+)	117.544	45	19	72	19	1	510	56.8	6.04	229.17	19
1559	TRINITY_DN2978_c0_g1_i9_orf1	ORF type:complete len:555 hit:XP_002454936.1 TRINITY_DN2978_c0_g1_i9:998-2662(-)	117.504	30	14	54	14	1	554	61.8	8.27	192.98	14
1560	TRINITY_DN7415_c0_g1_i1_orf1	ORF type:complete len:765 hit:XP_002454150.1 TRINITY_DN7415_c0_g1_i1:183-2477(+)	117.479	34	23	86	8	1	764	86.6	6.14	272.65	23
1561	TRINITY_DN501_c0_g1_i6_orf1	ORF type:3prime_partial len:371 hit:XP_021303112.1 TRINITY_DN501_c0_g1_i6:148-1260(-)	117.47	35	13	91	7	1	370	41.3	5.45	325.17	13
1562	TRINITY_DN8365_c0_g1_i5_orf1	ORF type:complete len:261 hit:AGT16352.1 TRINITY_DN8365_c0_g1_i5:127-909(+)	117.421	61	17	143	2	1	260	29.6	9.8	403.78	17
1563	TRINITY_DN7157_c0_g1_i20_orf1	ORF type:complete len:274 hit:XP_002451687.1 TRINITY_DN7157_c0_g1_i20:146-967(+)	117.397	38	7	78	5	1	273	29.1	5.25	346.8	7
1564	TRINITY_DN18125_c0_g1_i2_orf1	ORF type:internal len:422 hit:XP_004960292.1 TRINITY_DN18125_c0_g1_i2:1-1266(+)	117.395	53	17	54	17	1	422	46	6.99	202.49	17
1565	TRINITY_DN2707_c0_g1_i8_orf1	ORF type:3prime_partial len:227 hit:OQU86657.1 TRINITY_DN2707_c0_g1_i8:7-687(+)	117.236	47	9	182	2	1	226	25.5	9.35	694.05	9
1566	TRINITY_DN16345_c0_g1_i1_orf1	ORF type:complete len:500 hit:XP_021306529.1 TRINITY_DN16345_c0_g1_i1:402-1901(-)	117.107	48	15	58	15	1	499	53.9	5.25	214.49	15
1567	TRINITY_DN2736_c0_g1_i2_orf1	ORF type:complete len:883 hit:XP_002451716.1 TRINITY_DN2736_c0_g1_i2:592-3240(+)	117.097	26	17	51	12	1	882	97	6.6	206.43	17
1568	TRINITY_DN14070_c0_g1_i1_orf1	ORF type:complete len:304 hit:XP_002459396.1 TRINITY_DN14070_c0_g1_i1:286-1197(+)	117.011	51	11	84	11	1	303	32.9	7.85	342.51	11
1569	TRINITY_DN18298_c0_g1_i4_orf1	ORF type:complete len:307 hit:XP_002446389.1 TRINITY_DN18298_c0_g1_i4:243-1163(-)	116.985	48	11	51	11	1	306	32.6	8.21	207.01	11
1570	TRINITY_DN36756_c0_g1_i1_orf1	ORF type:complete len:657 hit:XP_002448132.1 TRINITY_DN36756_c0_g1_i1:341-2311(-)	116.959	32	17	74	16	1	656	71.5	8.79	228.43	17
1571	TRINITY_DN8220_c1_g1_i1_orf1	ORF type:3prime_partial len:169 hit:XP_021312699.1 TRINITY_DN8220_c1_g1_i1:575-1081(+)	116.945	58	9	166	7	1	168	18.4	8.54	682.09	9
1572	TRINITY_DN11241_c0_g1_i5_orf1	ORF type:complete len:352 hit:NP_001353046.1 TRINITY_DN11241_c0_g1_i5:305-1360(+)	116.901	56	15	59	15	1	351	40.7	4.92	210.63	15
1573	TRINITY_DN12716_c0_g1_i10_orf1	ORF type:complete len:1950 hit:XP_021307538.1 TRINITY_DN12716_c0_g1_i10:245-6094(-)	116.895	16	26	43	24	1	1949	225.5	8.66	140.33	26
1574	TRINITY_DN3314_c0_g1_i3_orf1	ORF type:3prime_partial len:399 hit:XP_002447427.2 TRINITY_DN3314_c0_g1_i3:370-1566(-)	116.868	76	24	93	21	1	398	44	6.37	257.29	24
1575	TRINITY_DN5947_c0_g1_i2_orf1	ORF type:complete len:498 hit:XP_021316155.1 TRINITY_DN5947_c0_g1_i2:286-1779(+)	116.858	30	11	47	1	1	497	53.7	11.39	194.73	11
1576	TRINITY_DN9004_c0_g1_i2_orf1	ORF type:complete len:642 hit:XP_002459972.2 TRINITY_DN9004_c0_g1_i2:278-2203(+)	116.768	44	22	62	22	1	641	69.2	6.54	205.11	22
1577	TRINITY_DN866_c0_g2_i3_orf1	ORF type:complete len:211 hit:XP_010696344.1 TRINITY_DN866_c0_g2_i3:282-914(-)	116.609	75	12	54	12	1	210	22.3	8.29	196.88	12
1578	TRINITY_DN13865_c0_g1_i1_orf1	ORF type:complete len:368 hit:XP_002461902.1 TRINITY_DN13865_c0_g1_i1:226-1329(+)	116.534	60	17	62	13	1	367	40.6	6.47	197.6	17
1579	TRINITY_DN8649_c2_g1_i6_orf1	ORF type:complete len:451 hit:NP_001105588.1 TRINITY_DN8649_c2_g1_i6:253-1605(-)	116.513	56	19	108	4	1	450	49.6	5.1	392.31	19
1580	TRINITY_DN1147_c0_g1_i10_orf1	ORF type:3prime_partial len:240 hit:XP_021309895.1 TRINITY_DN1147_c0_g1_i10:194-913(-)	116.506	82	14	93	3	1	239	26.3	9.41	295.89	14
1581	TRINITY_DN7100_c0_g1_i3_orf1	ORF type:complete len:281 hit:XP_002437853.1 TRINITY_DN7100_c0_g1_i3:101-943(+)	116.496	58	13	98	13	1	280	30.2	6.4	349.64	13
1582	TRINITY_DN41_c0_g2_i5_orf1	ORF type:complete len:395 hit:ANJ16061.1 TRINITY_DN41_c0_g2_i5:333-1517(+)	116.362	55	15	95	15	1	394	44.8	6.83	308.29	15
1583	TRINITY_DN4325_c0_g1_i10_orf1	ORF type:complete len:451 hit:AFC88824.1 TRINITY_DN4325_c0_g1_i10:158-1510(+)	116.355	51	18	95	6	1	450	49.5	5.24	343.22	18
1584	TRINITY_DN16082_c0_g1_i5_orf1	ORF type:complete len:1026 hit:XP_021302459.1 TRINITY_DN16082_c0_g1_i5:307-3384(-)	116.326	31	31	58	30	1	1025	114.3	4.86	154.47	31
1585	TRINITY_DN8580_c0_g1_i2_orf1	ORF type:complete len:414 hit:XP_002451619.1 TRINITY_DN8580_c0_g1_i2:369-1610(+)	116.268	55	19	186	3	1	413	43.3	8.44	611.27	19
1586	TRINITY_DN6627_c0_g1_i5_orf1	ORF type:complete len:267 hit:NP_001132582.1 TRINITY_DN6627_c0_g1_i5:155-955(+)	116.236	48	10	72	10	1	266	27.8	8	289.26	10
1587	TRINITY_DN13171_c0_g1_i4_orf1	ORF type:complete len:329 hit:ANB43572.1 TRINITY_DN13171_c0_g1_i4:141-1127(+)	116.201	74	17	73	17	1	328	36.1	7.72	258.14	17
1588	TRINITY_DN8247_c0_g1_i7_orf1	ORF type:3prime_partial len:204 hit:XP_021312637.1 TRINITY_DN8247_c0_g1_i7:437-1048(-)	116.077	64	9	99	5	1	203	21.7	6.7	454.21	9
1589	TRINITY_DN8247_c0_g1_i2_orf1	ORF type:complete len:204 hit:XP_021312637.1 TRINITY_DN8247_c0_g1_i2:437-1048(-)	116.077	64	9	99	5	1	203	21.6	6.7	454.21	9
1590	TRINITY_DN27670_c0_g1_i2_orf1	ORF type:complete len:315 hit:XP_002461766.1 TRINITY_DN27670_c0_g1_i2:89-1033(+)	116.045	58	12	58	12	1	314	33.4	7.43	220.7	12
1591	TRINITY_DN19028_c0_g1_i9_orf1	ORF type:3prime_partial len:391 hit:KXG30253.1 TRINITY_DN19028_c0_g1_i9:995-2167(+)	115.994	48	14	148	13	1	390	43.5	5.86	513.84	14
1592	TRINITY_DN16195_c0_g1_i6_orf1	ORF type:internal len:150 hit:NP_001338678.1 TRINITY_DN16195_c0_g1_i6:3-452(-)	115.725	85	11	151	0	1	150	16.2	5.88	540.52	11
1593	TRINITY_DN11787_c0_g1_i1_orf1	ORF type:3prime_partial len:626 hit:CUS31210.1 TRINITY_DN11787_c0_g1_i1:299-2176(-)	115.708	45	22	59	22	1	625	67.8	6.81	193.79	22
1594	TRINITY_DN6922_c0_g1_i6_orf1	ORF type:complete len:209 hit:XP_008651254.1 TRINITY_DN6922_c0_g1_i6:451-1077(-)	115.65	60	10	107	10	1	208	22.1	6.2	395.66	10
1595	TRINITY_DN6751_c0_g2_i1_orf1	ORF type:complete len:383 hit:PWZ31294.1 TRINITY_DN6751_c0_g2_i1:227-1375(-)	115.647	42	15	57	14	1	382	40.6	5.88	221.15	15
1596	TRINITY_DN8069_c0_g1_i3_orf1	ORF type:complete len:252 hit:XP_002449656.1 TRINITY_DN8069_c0_g1_i3:12-767(+)	115.634	46	14	170	9	1	251	27.6	6.42	470.97	14
1597	TRINITY_DN5787_c0_g2_i2_orf1	ORF type:internal len:183 hit:XP_002437762.2 TRINITY_DN5787_c0_g2_i2:2-550(-)	115.587	70	9	329	1	1	183	19.7	6.58	1259.77	9
1598	TRINITY_DN18358_c0_g1_i21_orf1	ORF type:3prime_partial len:948 hit:XP_002455289.1 TRINITY_DN18358_c0_g1_i21:2350-5193(-)	115.537	31	23	66	23	1	947	107.3	6.35	225.56	23
1599	TRINITY_DN3552_c0_g1_i4_orf1	ORF type:complete len:447 hit:XP_002454415.1 TRINITY_DN3552_c0_g1_i4:186-1526(+)	115.496	44	15	57	15	1	446	48.6	6.6	210.35	15
1600	TRINITY_DN52427_c0_g1_i1_orf1	ORF type:complete len:547 hit:XP_002450901.1 TRINITY_DN52427_c0_g1_i1:324-1964(-)	115.496	49	24	69	24	1	546	60.2	6.57	209.46	24
1601	TRINITY_DN7490_c0_g1_i2_orf1	ORF type:complete len:329 hit:XP_002436934.1 TRINITY_DN7490_c0_g1_i2:137-1123(-)	115.485	48	13	98	12	1	328	35.2	7.9	351.82	13
1602	TRINITY_DN7490_c0_g1_i1_orf1	ORF type:3prime_partial len:322 hit:XP_002436934.1 TRINITY_DN7490_c0_g1_i1:142-1107(-)	115.485	49	13	98	12	1	321	34.3	7.65	351.82	13
1603	TRINITY_DN245_c0_g2_i1_orf1	ORF type:3prime_partial len:489 hit:KXG19437.1 TRINITY_DN245_c0_g2_i1:189-1655(-)	115.466	47	19	55	19	1	488	51.7	6.86	186.91	19
1604	TRINITY_DN16195_c0_g1_i1_orf1	ORF type:internal len:165 hit:NP_001338678.1 TRINITY_DN16195_c0_g1_i1:3-497(-)	115.426	76	12	160	0	1	165	18	6.55	555.21	12
1605	TRINITY_DN5083_c0_g1_i6_orf1	ORF type:complete len:772 hit:XP_021301758.1 TRINITY_DN5083_c0_g1_i6:741-3056(-)	115.412	36	23	78	21	1	771	86.5	6.19	209.41	23
1606	TRINITY_DN16405_c0_g2_i1_orf1	ORF type:3prime_partial len:238 hit:PWZ30690.1 TRINITY_DN16405_c0_g2_i1:422-1135(-)	115.333	63	12	82	12	1	237	25.2	7.78	328.27	12
1607	TRINITY_DN4987_c1_g1_i10_orf1	ORF type:5prime_partial len:906 hit:XP_002442692.1 TRINITY_DN4987_c1_g1_i10:111-2828(+)	115.238	36	29	77	0	0	906	99.4	6.16	230.5	29
1608	TRINITY_DN27736_c0_g2_i1_orf1	ORF type:complete len:258 hit:XP_002462446.1 TRINITY_DN27736_c0_g2_i1:208-981(+)	115.213	65	14	77	11	1	257	26.9	6.28	294.94	14
1609	TRINITY_DN2425_c1_g1_i9_orf1	ORF type:3prime_partial len:411 hit:RLN42273.1 TRINITY_DN2425_c1_g1_i9:993-2225(+)	115.185	50	18	97	1	1	410	47.2	5.62	293.89	18
1610	TRINITY_DN17303_c0_g1_i1_orf1	ORF type:complete len:560 hit:XP_002453965.1 TRINITY_DN17303_c0_g1_i1:398-2077(-)	115.166	46	20	66	14	1	559	63.1	6.76	244.84	20
1611	TRINITY_DN122_c0_g1_i7_orf1	ORF type:complete len:458 hit:XP_021306631.1 TRINITY_DN122_c0_g1_i7:241-1614(+)	115.131	49	18	67	9	1	457	51.4	8.4	229.88	18
1612	TRINITY_DN4161_c1_g1_i1_orf1	ORF type:complete len:426 hit:AVY91731.1 TRINITY_DN4161_c1_g1_i1:265-1542(+)	115.083	53	15	86	13	1	425	45.2	5.24	305.85	15
1613	TRINITY_DN3625_c0_g1_i1_orf1	ORF type:complete len:308 hit:XP_002463527.1 TRINITY_DN3625_c0_g1_i1:168-1091(+)	115.056	58	14	81	14	1	307	34.1	7.36	264.44	14
1614	TRINITY_DN2368_c0_g1_i7_orf1	ORF type:3prime_partial len:312 hit:XP_021312641.1 TRINITY_DN2368_c0_g1_i7:341-1276(-)	114.971	46	12	92	10	1	311	33.8	7.27	336.5	12
1615	TRINITY_DN5278_c0_g1_i1_orf1	ORF type:complete len:407 hit:XP_002437799.1 TRINITY_DN5278_c0_g1_i1:129-1349(+)	114.97	41	14	48	14	1	406	43.5	6.62	173.14	14
1616	TRINITY_DN46006_c0_g1_i1_orf1	ORF type:internal len:557 hit:XP_002444234.1 TRINITY_DN46006_c0_g1_i1:90-1760(+)	114.691	60	28	74	26	1	557	62.2	6.34	180.12	28
1617	TRINITY_DN4232_c0_g1_i2_orf1	ORF type:3prime_partial len:400 hit:XP_003559023.1 TRINITY_DN4232_c0_g1_i2:109-1308(-)	114.689	45	14	88	0	2	399	44.8	4.83	294.94	14
1618	TRINITY_DN4232_c0_g1_i1_orf1	ORF type:3prime_partial len:399 hit:NP_001335008.1 TRINITY_DN4232_c0_g1_i1:95-1291(-)	114.689	45	14	88	0	2	398	44.7	4.86	294.94	14
1619	TRINITY_DN1447_c0_g1_i11_orf1	ORF type:3prime_partial len:230 hit:XP_002461229.2 TRINITY_DN1447_c0_g1_i11:3-692(+)	114.623	59	14	86	2	1	229	25	7.21	316.21	14
1620	TRINITY_DN4780_c1_g1_i1_orf1	ORF type:complete len:340 hit:NP_001146159.1 TRINITY_DN4780_c1_g1_i1:156-1175(+)	114.6	52	20	79	20	1	339	38.3	5.31	262.4	20
1621	TRINITY_DN7511_c0_g1_i10_orf1	ORF type:3prime_partial len:435 hit:XP_002442486.2 TRINITY_DN7511_c0_g1_i10:3-1307(+)	114.573	56	17	51	13	1	434	48.1	6.15	205.43	17
1622	TRINITY_DN3987_c0_g1_i4_orf1	ORF type:complete len:310 hit:AHL68991.1 TRINITY_DN3987_c0_g1_i4:589-1518(-)	114.428	77	16	149	4	1	309	32.9	5.72	506.64	16
1623	TRINITY_DN664_c0_g1_i2_orf1	ORF type:complete len:236 hit:NP_001132248.1 TRINITY_DN664_c0_g1_i2:154-861(+)	114.386	52	12	89	2	1	235	25.8	5.68	347.76	12
1624	TRINITY_DN6214_c0_g1_i3_orf1	ORF type:5prime_partial len:138 hit:AQK45059.1 TRINITY_DN6214_c0_g1_i3:301-714(+)	114.362	78	14	159	7	1	138	15	4.78	623.03	14
1625	TRINITY_DN14312_c0_g1_i2_orf1	ORF type:complete len:662 hit:XP_002454714.2 TRINITY_DN14312_c0_g1_i2:256-2241(+)	114.345	31	16	70	16	1	661	73.9	6.68	212.79	16
1626	TRINITY_DN10090_c0_g1_i2_orf1	ORF type:complete len:418 hit:XP_015630926.1 TRINITY_DN10090_c0_g1_i2:296-1549(-)	114.308	38	18	89	9	1	417	46.5	6.61	274.74	18
1627	TRINITY_DN10090_c0_g1_i3_orf1	ORF type:complete len:420 hit:XP_002466747.1 TRINITY_DN10090_c0_g1_i3:341-1600(-)	114.308	38	18	89	9	1	419	46.6	6.61	274.74	18
1628	TRINITY_DN39086_c0_g1_i1_orf1	ORF type:complete len:222 hit:XP_002462632.1 TRINITY_DN39086_c0_g1_i1:134-799(+)	114.253	76	15	91	10	1	221	24.3	6.89	336.84	15
1629	TRINITY_DN8335_c0_g1_i4_orf1	ORF type:3prime_partial len:135 hit:KXG39641.1 TRINITY_DN8335_c0_g1_i4:984-1388(-)	114.241	72	11	66	11	1	134	15.2	4.86	248.04	11
1630	TRINITY_DN9634_c0_g1_i17_orf1	ORF type:complete len:193 hit:XP_002460712.1 TRINITY_DN9634_c0_g1_i17:319-897(-)	114.222	65	9	72	1	1	192	20.9	7.94	297.46	9
1631	TRINITY_DN26640_c0_g1_i1_orf1	ORF type:3prime_partial len:332 hit:XP_002439231.1 TRINITY_DN26640_c0_g1_i1:326-1321(-)	114.2	56	16	65	16	1	331	36	8.43	230.04	16
1632	TRINITY_DN47_c0_g1_i6_orf1	ORF type:3prime_partial len:548 hit:XP_021305174.1 TRINITY_DN47_c0_g1_i6:1527-3170(+)	114.193	44	18	68	18	1	547	61.2	5.62	218.41	18
1633	TRINITY_DN2242_c0_g2_i7_orf1	ORF type:complete len:231 hit:XP_008668890.1 TRINITY_DN2242_c0_g2_i7:342-1034(-)	114.184	66	9	50	9	1	230	25.1	5.85	215.67	9
1634	TRINITY_DN2764_c0_g1_i7_orf1	ORF type:3prime_partial len:608 hit:XP_021319560.1 TRINITY_DN2764_c0_g1_i7:311-2134(-)	114.179	41	22	84	5	1	607	65.6	6.6	287.1	22
1635	TRINITY_DN2490_c0_g1_i4_orf1	ORF type:complete len:686 hit:XP_002460701.2 TRINITY_DN2490_c0_g1_i4:51-2108(+)	114.149	33	19	72	5	1	685	76.3	6.84	229.29	19
1636	TRINITY_DN6453_c0_g2_i1_orf1	ORF type:5prime_partial len:192 hit:AHM10416.1 TRINITY_DN6453_c0_g2_i1:910-1485(+)	114.102	74	10	129	2	1	192	20.5	6.19	459.25	10
1637	TRINITY_DN6982_c0_g1_i3_orf1	ORF type:complete len:956 hit:XP_002440386.1 TRINITY_DN6982_c0_g1_i3:324-3191(+)	114.086	29	25	61	24	1	955	106.3	8.35	190.45	25
1638	TRINITY_DN6982_c0_g1_i23_orf1	ORF type:complete len:910 hit:XP_002440386.1 TRINITY_DN6982_c0_g1_i23:325-3054(+)	114.086	30	25	61	24	1	909	101.3	8.69	190.45	25
1639	TRINITY_DN18847_c0_g1_i2_orf1	ORF type:complete len:672 hit:PUZ40800.1 TRINITY_DN18847_c0_g1_i2:141-2156(+)	114.063	45	25	73	6	1	671	73.7	5.99	224.64	25
1640	TRINITY_DN1942_c0_g1_i1_orf1	ORF type:5prime_partial len:333 hit:XP_002463980.1 TRINITY_DN1942_c0_g1_i1:17-1015(+)	114.04	59	16	62	16	1	333	34.9	5.03	207.44	16
1641	TRINITY_DN8650_c0_g2_i15_orf1	ORF type:complete len:308 hit:NP_001148686.1 TRINITY_DN8650_c0_g2_i15:219-1142(+)	114.018	53	12	66	5	1	307	35.2	5.33	263.39	12
1642	TRINITY_DN12284_c0_g1_i4_orf1	ORF type:3prime_partial len:254 hit:XP_002461159.1 TRINITY_DN12284_c0_g1_i4:33-794(+)	113.955	52	12	78	12	1	253	28.2	6.76	249.3	12
1643	TRINITY_DN21774_c0_g1_i7_orf1	ORF type:complete len:270 hit:XP_002448626.1 TRINITY_DN21774_c0_g1_i7:213-1022(+)	113.925	65	17	85	17	1	269	29	9.85	278.48	17
1644	TRINITY_DN13743_c0_g1_i13_orf1	ORF type:3prime_partial len:425 hit:XP_021308805.1 TRINITY_DN13743_c0_g1_i13:310-1584(-)	113.879	48	18	80	6	1	424	45.7	7.28	272.2	18
1645	TRINITY_DN24923_c0_g1_i12_orf1	ORF type:3prime_partial len:297 hit:XP_002440038.1 TRINITY_DN24923_c0_g1_i12:673-1563(+)	113.845	54	16	75	14	1	296	34.5	7.03	273.87	16
1646	TRINITY_DN6308_c0_g1_i1_orf1	ORF type:complete len:319 hit:XP_002439075.1 TRINITY_DN6308_c0_g1_i1:53-1009(+)	113.802	53	13	92	13	1	318	34.6	9.69	356.81	13
1647	TRINITY_DN597_c0_g1_i8_orf1	ORF type:complete len:265 hit:XP_002463552.1 TRINITY_DN597_c0_g1_i8:253-1047(-)	113.657	47	12	128	3	1	264	29.8	10.17	421.29	12
1648	TRINITY_DN464_c0_g1_i5_orf1	ORF type:complete len:548 hit:XP_002448827.1 TRINITY_DN464_c0_g1_i5:72-1715(+)	113.609	44	18	57	18	1	547	59.8	6.65	179.5	18
1649	TRINITY_DN84377_c0_g1_i4_orf1	ORF type:complete len:300 hit:XP_002447283.1 TRINITY_DN84377_c0_g1_i4:190-1089(-)	113.592	54	13	97	13	1	299	32.7	6.32	318.62	13
1650	TRINITY_DN6188_c0_g1_i6_orf1	ORF type:complete len:347 hit:NP_001130443.1 TRINITY_DN6188_c0_g1_i6:312-1352(+)	113.497	36	9	35	1	1	346	36.9	4.94	193.81	9
1651	TRINITY_DN46903_c0_g1_i2_orf1	ORF type:complete len:507 hit:XP_002447978.2 TRINITY_DN46903_c0_g1_i2:185-1705(+)	113.478	45	16	65	13	1	506	54.8	5.82	244.68	16
1652	TRINITY_DN38859_c0_g1_i7_orf1	ORF type:complete len:238 hit:XP_002460827.1 TRINITY_DN38859_c0_g1_i7:356-1069(-)	113.441	70	13	62	10	1	237	27.2	4.92	218.46	13
1653	TRINITY_DN3483_c0_g1_i8_orf1	ORF type:complete len:809 hit:XP_002443108.1 TRINITY_DN3483_c0_g1_i8:303-2729(-)	113.367	40	26	62	26	1	808	88.2	5.1	193.57	26
1654	TRINITY_DN32386_c0_g1_i2_orf1	ORF type:complete len:373 hit:XP_002467591.1 TRINITY_DN32386_c0_g1_i2:234-1352(+)	113.355	49	14	83	13	1	372	42.4	6.54	271.99	14
1655	TRINITY_DN9479_c0_g2_i1_orf1	ORF type:complete len:365 hit:XP_002456101.1 TRINITY_DN9479_c0_g2_i1:381-1475(-)	113.291	45	13	93	13	1	364	37.5	5.76	340.3	13
1656	TRINITY_DN3145_c0_g1_i2_orf1	ORF type:3prime_partial len:190 hit:XP_004954267.1 TRINITY_DN3145_c0_g1_i2:312-881(-)	113.267	81	15	80	1	1	189	21.2	5.5	273.08	15
1657	TRINITY_DN1415_c0_g1_i1_orf1	ORF type:complete len:223 hit:XP_021320422.1 TRINITY_DN1415_c0_g1_i1:1207-1875(-)	113.263	38	6	74	6	1	222	23.9	6.52	320.6	6
1658	TRINITY_DN469_c0_g1_i11_orf1	ORF type:complete len:342 hit:ACL53936.1 TRINITY_DN469_c0_g1_i11:83-1108(-)	113.241	55	14	79	5	1	341	35.4	8.88	273.31	14
1659	TRINITY_DN8972_c0_g1_i4_orf1	ORF type:complete len:293 hit:XP_002455393.1 TRINITY_DN8972_c0_g1_i4:362-1240(-)	113.223	62	15	66	15	1	292	32.3	6.25	237.43	15
1660	TRINITY_DN43161_c0_g1_i1_orf1	ORF type:complete len:350 hit:XP_002467063.2 TRINITY_DN43161_c0_g1_i1:2602-3651(+)	113.206	51	14	61	5	1	349	39.2	6.38	206.52	14
1661	TRINITY_DN40900_c0_g1_i2_orf1	ORF type:complete len:513 hit:NP_001151619.1 TRINITY_DN40900_c0_g1_i2:206-1744(+)	113.166	41	13	94	12	1	512	53.2	4.64	404.24	13
1662	TRINITY_DN3576_c0_g1_i1_orf1	ORF type:complete len:814 hit:XP_021320473.1 TRINITY_DN3576_c0_g1_i1:344-2785(+)	113.006	36	20	50	20	1	813	91.8	5.95	172.85	20
1663	TRINITY_DN3576_c0_g1_i6_orf1	ORF type:complete len:814 hit:XP_021320473.1 TRINITY_DN3576_c0_g1_i6:341-2782(+)	113.006	36	20	50	20	1	813	91.8	5.88	172.85	20
1664	TRINITY_DN5836_c0_g1_i8_orf1	ORF type:complete len:343 hit:AVY91681.1 TRINITY_DN5836_c0_g1_i8:3747-4775(+)	112.943	58	18	85	9	1	342	37.5	6.73	282.02	18
1665	TRINITY_DN543_c0_g2_i5_orf1	ORF type:complete len:1040 hit:ONM21182.1 TRINITY_DN543_c0_g2_i5:360-3479(-)	112.857	26	21	58	21	1	1039	114.3	6.14	170.36	21
1666	TRINITY_DN543_c0_g2_i1_orf1	ORF type:complete len:1048 hit:XP_021308573.1 TRINITY_DN543_c0_g2_i1:360-3503(-)	112.857	26	21	58	21	1	1047	115.2	6.28	170.36	21
1667	TRINITY_DN2280_c1_g1_i13_orf1	ORF type:complete len:494 hit:XP_002454675.1 TRINITY_DN2280_c1_g1_i13:313-1794(+)	112.819	44	20	73	20	1	493	54.4	7.71	222.46	20
1668	TRINITY_DN28271_c0_g1_i6_orf1	ORF type:3prime_partial len:550 hit:ONM33806.1 TRINITY_DN28271_c0_g1_i6:593-2242(-)	112.748	40	14	59	12	1	549	57.8	9.04	221.29	14
1669	TRINITY_DN8284_c0_g1_i3_orf1	ORF type:complete len:452 hit:XP_002440585.1 TRINITY_DN8284_c0_g1_i3:104-1459(+)	112.72	52	19	47	19	1	451	50.5	7.12	150.39	19
1670	TRINITY_DN4064_c0_g1_i7_orf1	ORF type:complete len:314 hit:XP_002465420.1 TRINITY_DN4064_c0_g1_i7:300-1241(-)	112.662	57	17	69	3	1	313	35.2	6.8	250.17	17
1671	TRINITY_DN4394_c0_g1_i1_orf1	ORF type:complete len:594 hit:XP_002461460.1 TRINITY_DN4394_c0_g1_i1:1524-3305(+)	112.662	45	23	77	4	1	593	67.3	8.95	225.71	23
1672	TRINITY_DN518_c0_g1_i3_orf1	ORF type:complete len:1111 hit:XP_002440411.1 TRINITY_DN518_c0_g1_i3:186-3518(+)	112.628	30	26	59	11	1	1110	122	9.51	186.22	26
1673	TRINITY_DN603_c4_g1_i19_orf1	ORF type:complete len:344 hit:XP_002453074.1 TRINITY_DN603_c4_g1_i19:333-1364(+)	112.57	62	14	55	1	1	343	37.3	5.33	176.27	14
1674	TRINITY_DN9856_c0_g1_i10_orf1	ORF type:complete len:395 hit:XP_002467895.1 TRINITY_DN9856_c0_g1_i10:184-1368(+)	112.529	55	16	69	16	1	394	43.3	7.81	284.12	16
1675	TRINITY_DN32434_c0_g1_i2_orf1	ORF type:3prime_partial len:301 hit:XP_002438408.1 TRINITY_DN32434_c0_g1_i2:326-1228(-)	112.495	57	13	132	13	1	300	33.3	6.47	446.76	13
1676	TRINITY_DN5843_c0_g1_i18_orf1	ORF type:internal len:122 hit:XP_021318830.1 TRINITY_DN5843_c0_g1_i18:100-465(+)	112.492	80	9	87	8	1	122	12.8	6.7	339.37	9
1677	TRINITY_DN7727_c0_g2_i1_orf1	ORF type:complete len:1025 hit:XP_021312751.1 TRINITY_DN7727_c0_g2_i1:115-3189(+)	112.435	30	23	52	23	1	1024	113.6	5.48	177.38	23
1678	TRINITY_DN5798_c1_g1_i5_orf1	ORF type:complete len:362 hit:XP_004960128.1 TRINITY_DN5798_c1_g1_i5:137-1222(+)	112.434	66	19	63	19	1	361	40.1	5.36	218.71	19
1679	TRINITY_DN8881_c0_g1_i6_orf1	ORF type:complete len:526 hit:XP_002447404.2 TRINITY_DN8881_c0_g1_i6:298-1875(+)	112.4	42	14	54	7	1	525	57.3	5.53	215.35	14
1680	TRINITY_DN7551_c0_g1_i5_orf1	ORF type:complete len:625 hit:XP_002489236.1 TRINITY_DN7551_c0_g1_i5:135-2009(+)	112.319	41	19	48	15	1	624	67.7	5.87	155.74	19
1681	TRINITY_DN989_c0_g1_i1_orf1	ORF type:complete len:342 hit:NP_001149529.1 TRINITY_DN989_c0_g1_i1:226-1251(+)	112.257	50	14	79	2	1	341	37.7	5.8	312.17	14
1682	TRINITY_DN3435_c0_g1_i3_orf1	ORF type:3prime_partial len:1004 hit:XP_002446467.1 TRINITY_DN3435_c0_g1_i3:403-3414(-)	112.211	34	31	54	31	1	1003	112.7	6.25	166.06	31
1683	TRINITY_DN3615_c0_g1_i1_orf1	ORF type:complete len:383 hit:KXG21014.1 TRINITY_DN3615_c0_g1_i1:383-1531(+)	112.057	55	18	69	18	1	382	42.4	6.3	243.72	18
1684	TRINITY_DN5958_c0_g1_i9_orf1	ORF type:3prime_partial len:363 hit:XP_021314627.1 TRINITY_DN5958_c0_g1_i9:378-1466(-)	112.05	35	10	73	10	1	362	39.7	5.5	275.63	10
1685	TRINITY_DN25229_c0_g1_i1_orf1	ORF type:complete len:241 hit:NP_001149010.1 TRINITY_DN25229_c0_g1_i1:123-845(+)	111.989	60	13	63	13	1	240	25.3	4.79	213.75	13
1686	TRINITY_DN18938_c0_g1_i6_orf1	ORF type:complete len:170 hit:XP_002445645.1 TRINITY_DN18938_c0_g1_i6:184-693(+)	111.984	66	14	127	10	1	169	19.7	5.57	379.11	14
1687	TRINITY_DN4782_c0_g1_i7_orf1	ORF type:complete len:360 hit:XP_021305783.1 TRINITY_DN4782_c0_g1_i7:129-1208(+)	111.921	57	16	59	16	1	359	39.7	5.58	208.46	16
1688	TRINITY_DN1817_c0_g2_i2_orf1	ORF type:3prime_partial len:344 hit:PWZ57570.1 TRINITY_DN1817_c0_g2_i2:75-1106(+)	111.915	37	11	133	11	1	343	37.1	5.4	543.58	11
1689	TRINITY_DN212_c0_g1_i2_orf1	ORF type:complete len:276 hit:XP_021309336.1 TRINITY_DN212_c0_g1_i2:210-1037(+)	111.787	51	9	81	9	1	275	30.1	8.1	310.96	9
1690	TRINITY_DN3158_c0_g1_i7_orf1	ORF type:complete len:188 hit:XP_002440972.1 TRINITY_DN3158_c0_g1_i7:378-941(-)	111.736	87	17	71	6	1	187	21.1	6.35	211.09	17
1691	TRINITY_DN59334_c0_g1_i1_orf1	ORF type:complete len:922 hit:XP_008646219.1 TRINITY_DN59334_c0_g1_i1:424-3189(-)	111.634	31	27	79	11	1	921	100.2	9.14	232.56	27
1692	TRINITY_DN2221_c0_g2_i5_orf1	ORF type:complete len:381 hit:XP_002451728.1 TRINITY_DN2221_c0_g2_i5:487-1629(-)	111.581	54	16	63	15	1	380	42.7	5.48	226.89	16
1693	TRINITY_DN45294_c0_g1_i4_orf1	ORF type:3prime_partial len:640 hit:PWZ39852.1 TRINITY_DN45294_c0_g1_i4:107-2026(+)	111.57	38	20	63	20	1	639	71.7	9.25	196.62	20
1694	TRINITY_DN6104_c0_g1_i4_orf1	ORF type:3prime_partial len:575 hit:XP_002456442.1 TRINITY_DN6104_c0_g1_i4:1684-3408(+)	111.455	41	22	59	21	1	574	66	6.42	196.94	22
1695	TRINITY_DN4359_c0_g1_i2_orf1	ORF type:3prime_partial len:483 hit:XP_021305203.1 TRINITY_DN4359_c0_g1_i2:211-1659(+)	111.421	48	19	80	19	1	482	55	4.96	242.13	19
1696	TRINITY_DN9634_c0_g1_i8_orf1	ORF type:complete len:193 hit:XP_002460712.1 TRINITY_DN9634_c0_g1_i8:613-1191(-)	111.412	65	9	67	1	1	192	20.9	7.94	280.17	9
1697	TRINITY_DN59626_c0_g3_i1_orf1	ORF type:complete len:1075 hit:XP_002456434.1 TRINITY_DN59626_c0_g3_i1:62-3286(+)	111.344	27	23	45	23	1	1074	117.8	7.09	142.07	23
1698	TRINITY_DN27562_c0_g2_i1_orf1	ORF type:3prime_partial len:510 hit:NP_001136994.2 TRINITY_DN27562_c0_g2_i1:2-1531(+)	111.325	43	17	76	9	1	509	55.5	8.82	265.76	17
1699	TRINITY_DN3509_c0_g1_i13_orf1	ORF type:complete len:727 hit:XP_002455427.1 TRINITY_DN3509_c0_g1_i13:146-2326(+)	111.324	41	22	36	22	1	726	80	8	130.38	22
1700	TRINITY_DN14210_c0_g1_i1_orf1	ORF type:complete len:385 hit:XP_002444606.1 TRINITY_DN14210_c0_g1_i1:33-1187(+)	111.267	54	16	93	16	1	384	42.5	8.73	339.83	16
1701	TRINITY_DN257_c0_g1_i5_orf1	ORF type:complete len:1078 hit:XP_002436925.2 TRINITY_DN257_c0_g1_i5:4791-8024(-)	111.008	22	18	52	2	1	1077	121	7.01	174.43	18
1702	TRINITY_DN8365_c0_g1_i4_orf1	ORF type:complete len:262 hit:NP_001141038.1 TRINITY_DN8365_c0_g1_i4:148-933(+)	110.977	68	18	148	3	1	261	29.7	9.8	396.16	18
1703	TRINITY_DN1267_c0_g1_i22_orf1	ORF type:complete len:230 hit:XP_002456890.1 TRINITY_DN1267_c0_g1_i22:124-813(+)	110.838	41	7	128	7	1	229	25.8	5.22	511.31	7
1704	TRINITY_DN19803_c0_g1_i3_orf1	ORF type:3prime_partial len:392 hit:EER95525.1 TRINITY_DN19803_c0_g1_i3:217-1392(-)	110.814	40	10	78	1	1	391	42.8	5.25	300.06	10
1705	TRINITY_DN3007_c0_g1_i4_orf1	ORF type:complete len:499 hit:XP_002452871.2 TRINITY_DN3007_c0_g1_i4:741-2237(+)	110.812	46	23	67	23	1	498	56.1	6.77	198.46	23
1706	TRINITY_DN11166_c0_g1_i3_orf1	ORF type:complete len:205 hit:NP_001353891.1 TRINITY_DN11166_c0_g1_i3:231-845(+)	110.809	67	10	70	9	1	204	22.9	5.83	270.33	10
1707	TRINITY_DN27572_c0_g1_i1_orf1	ORF type:complete len:143 hit:XP_002436652.1 TRINITY_DN27572_c0_g1_i1:92-520(+)	110.796	65	12	85	12	1	142	16.5	10.21	328.24	12
1708	TRINITY_DN3510_c0_g1_i3_orf1	ORF type:complete len:622 hit:XP_002462025.1 TRINITY_DN3510_c0_g1_i3:239-2104(-)	110.746	47	23	58	18	1	621	68.9	6.79	190.66	23
1709	TRINITY_DN13646_c0_g1_i4_orf1	ORF type:3prime_partial len:958 hit:XP_021314597.1 TRINITY_DN13646_c0_g1_i4:742-3615(-)	110.723	25	24	61	17	1	957	101.7	5.68	187.26	24
1710	TRINITY_DN60497_c0_g3_i1_orf1	ORF type:complete len:541 hit:XP_002442385.1 TRINITY_DN60497_c0_g3_i1:765-2387(+)	110.714	49	17	43	17	1	540	59.7	6.05	171.27	17
1711	TRINITY_DN17005_c0_g1_i1_orf1	ORF type:complete len:512 hit:XP_002446666.1 TRINITY_DN17005_c0_g1_i1:152-1687(+)	110.606	55	18	58	18	1	511	55.6	5.03	234.93	18
1712	TRINITY_DN1378_c0_g2_i2_orf1	ORF type:5prime_partial len:634 hit:XP_021306025.1 TRINITY_DN1378_c0_g2_i2:184-2085(+)	110.531	43	26	61	24	1	634	70.2	7.25	188.72	26
1713	TRINITY_DN13635_c0_g1_i2_orf1	ORF type:3prime_partial len:608 hit:KXG20972.1 TRINITY_DN13635_c0_g1_i2:363-2186(-)	110.512	32	18	81	18	1	607	70.1	8.82	274.03	18
1714	TRINITY_DN6337_c0_g1_i1_orf1	ORF type:3prime_partial len:273 hit:XP_002465466.1 TRINITY_DN6337_c0_g1_i1:61-879(+)	110.507	58	9	44	9	1	272	28.5	7.34	197.08	9
1715	TRINITY_DN67673_c0_g1_i1_orf1	ORF type:complete len:613 hit:XP_021309690.1 TRINITY_DN67673_c0_g1_i1:148-1986(+)	110.468	49	26	80	16	1	612	67.9	8.38	223.32	26
1716	TRINITY_DN4090_c0_g1_i9_orfp1 TRINITY_DN4090_c0_g1::TRINITY_DN4090_c0_g1_i9::g.165260::m.165260 TRINITY_DN4090_c0_g1::TRINITY_DN4090_c0_g1_i9::g.165260 ORF type:complete len:143 (+),score=98.48,ABA_WDS	PF02496.16 1e-37 TRINITY_DN4090_c0_g1_i9:268-696(+)	110.449	75	7	460	7	1	142	15.9	6.21	2212.68	7
1717	TRINITY_DN20758_c0_g1_i4_orf1	ORF type:complete len:821 hit:XP_002438832.1 TRINITY_DN20758_c0_g1_i4:322-2784(-)	110.388	40	26	51	26	1	820	90.2	5.06	158.71	26
1718	TRINITY_DN1028_c0_g1_i5_orf1	ORF type:3prime_partial len:485 hit:XP_021320622.1 TRINITY_DN1028_c0_g1_i5:2-1456(+)	110.372	39	17	73	16	1	484	54.6	8.7	239.21	17
1719	TRINITY_DN12540_c0_g2_i3_orf1	ORF type:5prime_partial len:797 hit:XP_002461255.1 TRINITY_DN12540_c0_g2_i3:181-2571(+)	110.337	35	22	53	22	1	797	87.7	5.44	198.11	22
1720	TRINITY_DN26012_c0_g1_i2_orf1	ORF type:complete len:564 hit:NP_001141848.1 TRINITY_DN26012_c0_g1_i2:360-2051(-)	110.296	45	17	56	15	1	563	60.9	6.16	165.77	17
1721	TRINITY_DN1630_c0_g1_i5_orf1	ORF type:complete len:327 hit:XP_021306561.1 TRINITY_DN1630_c0_g1_i5:204-1184(+)	110.288	51	15	73	13	1	326	37.4	5.86	267.75	15
1722	TRINITY_DN43679_c0_g1_i6_orf1	ORF type:complete len:283 hit:XP_021320812.1 TRINITY_DN43679_c0_g1_i6:68-916(+)	110.243	48	13	78	2	1	282	31.1	8.38	261.61	13
1723	TRINITY_DN59737_c0_g2_i2_orf1	ORF type:complete len:1055 hit:XP_021310425.1 TRINITY_DN59737_c0_g2_i2:248-3412(-)	110.23	26	24	55	24	1	1054	116.4	5.66	174.58	24
1724	TRINITY_DN5025_c0_g2_i1_orf1	ORF type:complete len:585 hit:XP_002456099.1 TRINITY_DN5025_c0_g2_i1:94-1848(+)	110.229	39	15	65	11	1	584	65.3	5.55	216.49	15
1725	TRINITY_DN757_c0_g1_i2_orf1	ORF type:complete len:384 hit:XP_002448449.1 TRINITY_DN757_c0_g1_i2:427-1578(-)	110.189	65	14	67	14	1	383	42.4	6.39	224.66	14
1726	TRINITY_DN4265_c0_g1_i17_orf1	ORF type:3prime_partial len:289 hit:XP_021319892.1 TRINITY_DN4265_c0_g1_i17:3-869(+)	110.156	50	13	64	13	1	288	32.6	5.36	200.26	13
1727	TRINITY_DN4265_c0_g1_i8_orf1	ORF type:3prime_partial len:296 hit:XP_021319892.1 TRINITY_DN4265_c0_g1_i8:3-890(+)	110.156	49	13	64	13	1	295	33.3	5.36	200.26	13
1728	TRINITY_DN4265_c0_g1_i4_orf1	ORF type:3prime_partial len:292 hit:XP_021319892.1 TRINITY_DN4265_c0_g1_i4:3-878(+)	110.156	49	13	64	13	1	291	32.8	5.47	200.26	13
1729	TRINITY_DN35665_c0_g2_i3_orf1	ORF type:3prime_partial len:353 hit:XP_002457754.1 TRINITY_DN35665_c0_g2_i3:376-1434(-)	110.149	64	18	56	18	1	352	38.4	6.6	192.33	18
1730	TRINITY_DN35665_c0_g2_i2_orf1	ORF type:complete len:519 hit:XP_002457754.1 TRINITY_DN35665_c0_g2_i2:376-1932(-)	110.149	43	18	56	18	1	518	56.2	7.33	192.33	18
1731	TRINITY_DN6074_c0_g1_i14_orf1	ORF type:complete len:467 hit:ABY28388.1 TRINITY_DN6074_c0_g1_i14:153-1553(+)	110.13	43	16	55	16	1	466	49.4	7.97	175.37	16
1732	TRINITY_DN445_c0_g1_i2_orf1	ORF type:complete len:207 hit:NP_001169258.1 TRINITY_DN445_c0_g1_i2:346-966(-)	110.121	79	13	136	8	1	206	23	5.5	442.58	13
1733	TRINITY_DN1818_c0_g2_i9_orf1	ORF type:3prime_partial len:221 hit:AQL09576.1 TRINITY_DN1818_c0_g2_i9:844-1506(-)	110.092	56	11	83	11	1	220	24.1	4.96	328.26	11
1734	TRINITY_DN3076_c0_g1_i8_orf1	ORF type:complete len:372 hit:XP_002452058.1 TRINITY_DN3076_c0_g1_i8:332-1447(-)	110.056	43	12	61	11	1	371	40.3	6.33	249.84	12
1735	TRINITY_DN57524_c0_g1_i6_orf1	ORF type:complete len:745 hit:XP_004968752.1 TRINITY_DN57524_c0_g1_i6:256-2490(+)	109.966	31	25	70	8	1	744	87	7.39	189.82	25
1736	TRINITY_DN2490_c0_g1_i2_orf1	ORF type:5prime_partial len:644 hit:XP_002460701.2 TRINITY_DN2490_c0_g1_i2:51-1982(+)	109.927	33	18	69	5	1	644	72	6.92	217.81	18
1737	TRINITY_DN1564_c0_g1_i2_orf1	ORF type:3prime_partial len:389 hit:AQK79712.1 TRINITY_DN1564_c0_g1_i2:464-1630(-)	109.904	58	16	42	15	1	388	43.5	6.61	154.17	16
1738	TRINITY_DN1564_c0_g1_i4_orf1	ORF type:complete len:403 hit:AQK79714.1 TRINITY_DN1564_c0_g1_i4:20-1228(-)	109.904	56	16	42	15	1	402	45.2	6.61	154.17	16
1739	TRINITY_DN603_c4_g1_i7_orf1	ORF type:complete len:343 hit:XP_002453074.1 TRINITY_DN603_c4_g1_i7:333-1361(+)	109.889	61	14	55	1	1	342	37.1	5.43	173.25	14
1740	TRINITY_DN9141_c0_g1_i7_orf1	ORF type:3prime_partial len:441 hit:XP_002458809.2 TRINITY_DN9141_c0_g1_i7:266-1588(-)	109.878	47	22	82	22	1	440	50.6	9.06	254.35	22
1741	TRINITY_DN37_c1_g4_i1_orf1	ORF type:3prime_partial len:306 hit:KXG35979.1 TRINITY_DN37_c1_g4_i1:292-1209(-)	109.79	50	18	128	18	1	305	34.2	10.43	372.55	18
1742	TRINITY_DN989_c0_g1_i3_orf1	ORF type:3prime_partial len:331 hit:XP_021319426.1 TRINITY_DN989_c0_g1_i3:4293-5285(+)	109.707	52	14	78	2	1	330	36.8	7.49	320.93	14
1743	TRINITY_DN989_c0_g1_i4_orf1	ORF type:3prime_partial len:335 hit:XP_021319426.1 TRINITY_DN989_c0_g1_i4:3023-4027(+)	109.707	51	14	78	2	1	334	37.5	6.38	320.93	14
1744	TRINITY_DN4179_c0_g1_i4_orf1	ORF type:3prime_partial len:422 hit:XP_002440406.1 TRINITY_DN4179_c0_g1_i4:1789-3054(-)	109.702	50	14	53	14	1	421	46	5.82	188.13	14
1745	TRINITY_DN2559_c0_g1_i1_orf1	ORF type:complete len:924 hit:XP_002443301.1 TRINITY_DN2559_c0_g1_i1:261-3032(+)	109.656	27	21	48	21	1	923	102.2	4.82	127.74	21
1746	TRINITY_DN464_c0_g1_i9_orf1	ORF type:complete len:543 hit:XP_002448827.1 TRINITY_DN464_c0_g1_i9:72-1700(+)	109.649	41	17	56	17	1	542	59.1	7.01	176.01	17
1747	TRINITY_DN464_c0_g1_i16_orf1	ORF type:complete len:507 hit:XP_002448827.1 TRINITY_DN464_c0_g1_i16:72-1592(+)	109.649	44	17	56	17	1	506	55	6.71	176.01	17
1748	TRINITY_DN14648_c0_g1_i11_orf1	ORF type:complete len:820 hit:XP_002459058.1 TRINITY_DN14648_c0_g1_i11:181-2640(-)	109.611	34	24	61	24	1	819	91.1	6.38	182.14	24
1749	TRINITY_DN2482_c0_g1_i8_orf1	ORF type:complete len:308 hit:XP_002451605.1 TRINITY_DN2482_c0_g1_i8:395-1318(-)	109.583	57	11	55	10	1	307	34.2	5.15	198.78	11
1750	TRINITY_DN1910_c0_g1_i5_orf1	ORF type:internal len:372 hit:XP_025798430.1 TRINITY_DN1910_c0_g1_i5:2-1117(-)	109.546	48	13	69	1	1	372	43.5	9.06	236.56	13
1751	TRINITY_DN1776_c0_g1_i7_orf1	ORF type:complete len:725 hit:XP_002462534.1 TRINITY_DN1776_c0_g1_i7:115-2289(+)	109.532	28	15	94	13	1	724	82	7.25	293.55	15
1752	TRINITY_DN1776_c0_g1_i2_orf1	ORF type:complete len:556 hit:XP_002462534.1 TRINITY_DN1776_c0_g1_i2:115-1782(+)	109.532	37	15	94	13	1	555	63.1	7.25	293.55	15
1753	TRINITY_DN32557_c0_g1_i5_orf1	ORF type:complete len:333 hit:PWZ14036.1 TRINITY_DN32557_c0_g1_i5:209-1207(-)	109.51	64	15	61	15	1	332	36.2	5.39	237.37	15
1754	TRINITY_DN12145_c0_g1_i16_orf1	ORF type:complete len:162 hit:XP_006650623.1 TRINITY_DN12145_c0_g1_i16:269-754(+)	109.491	83	12	124	5	1	161	17.6	5.99	413.92	12
1755	TRINITY_DN4094_c0_g1_i1_orf1	ORF type:complete len:902 hit:NP_001349372.1 TRINITY_DN4094_c0_g1_i1:305-3010(+)	109.47	32	23	65	13	1	901	101.8	5.08	196.12	23
1756	TRINITY_DN4094_c0_g1_i4_orf1	ORF type:complete len:906 hit:XP_008659305.1 TRINITY_DN4094_c0_g1_i4:305-3022(+)	109.47	32	23	65	13	1	905	102	5.05	196.12	23
1757	TRINITY_DN772_c0_g1_i9_orf1	ORF type:3prime_partial len:816 hit:OQU85861.1 TRINITY_DN772_c0_g1_i9:1-2448(+)	109.432	34	26	61	23	1	815	91.8	5.36	146.74	26
1758	TRINITY_DN772_c0_g1_i5_orf1	ORF type:3prime_partial len:828 hit:OQU85861.1 TRINITY_DN772_c0_g1_i5:1-2484(+)	109.432	34	26	61	23	1	827	93.1	5.4	146.74	26
1759	TRINITY_DN16965_c0_g1_i1_orf1	ORF type:3prime_partial len:463 hit:XP_002464174.1 TRINITY_DN16965_c0_g1_i1:2-1390(+)	109.348	52	17	64	17	1	462	50.4	6.79	184.99	17
1760	TRINITY_DN5165_c0_g1_i4_orf1	ORF type:complete len:594 hit:XP_002460569.1 TRINITY_DN5165_c0_g1_i4:252-2033(+)	109.343	48	22	64	21	1	593	65	6.47	206.6	22
1761	TRINITY_DN29568_c0_g1_i24_orf1	ORF type:complete len:253 hit:XP_002448577.1 TRINITY_DN29568_c0_g1_i24:167-925(+)	109.3	64	10	42	10	1	252	27.6	6.52	166.86	10
1762	TRINITY_DN101769_c0_g1_i1_orf1	ORF type:complete len:614 hit:XP_021312627.1 TRINITY_DN101769_c0_g1_i1:133-1974(+)	109.299	42	28	80	28	1	613	69.3	6.57	196.93	28
1763	TRINITY_DN24948_c0_g1_i4_orf1	ORF type:3prime_partial len:903 hit:XP_002458921.1 TRINITY_DN24948_c0_g1_i4:389-3097(-)	109.233	27	17	41	17	1	902	97.6	4.46	151.32	17
1764	TRINITY_DN2406_c0_g2_i3_orf1	ORF type:5prime_partial len:399 hit:PUZ46914.1 TRINITY_DN2406_c0_g2_i3:334-1530(+)	109.033	38	12	87	3	1	399	43.1	9.45	333.62	12
1765	TRINITY_DN41347_c0_g3_i1_orf1	ORF type:3prime_partial len:321 hit:XP_002459077.1 TRINITY_DN41347_c0_g3_i1:628-1590(+)	109.025	54	11	63	11	1	320	34	8.47	240.57	11
1766	TRINITY_DN3408_c0_g3_i2_orf1	ORF type:complete len:587 hit:XP_002458460.1 TRINITY_DN3408_c0_g3_i2:745-2505(-)	109.013	35	17	64	8	1	586	64.3	7.23	209.82	17
1767	TRINITY_DN2913_c0_g1_i12_orf1	ORF type:complete len:307 hit:XP_002453535.1 TRINITY_DN2913_c0_g1_i12:280-1200(+)	108.996	48	12	72	6	1	306	35.1	5.02	255.87	12
1768	TRINITY_DN3645_c1_g1_i8_orf1	ORF type:3prime_partial len:175 hit:XP_002447942.1 TRINITY_DN3645_c1_g1_i8:1596-2120(+)	108.958	70	9	74	9	1	174	19.2	4.81	323.83	9
1769	TRINITY_DN12410_c0_g1_i4_orf1	ORF type:3prime_partial len:548 hit:XP_002438779.1 TRINITY_DN12410_c0_g1_i4:13-1656(-)	108.93	48	18	53	18	1	547	57.4	5.62	196.59	18
1770	TRINITY_DN8650_c0_g2_i4_orf1	ORF type:complete len:286 hit:NP_001148686.1 TRINITY_DN8650_c0_g2_i4:748-1605(+)	108.914	53	11	64	4	1	285	32.8	5.5	255.93	11
1771	TRINITY_DN6390_c0_g1_i4_orf1	ORF type:complete len:546 hit:OQU90633.1 TRINITY_DN6390_c0_g1_i4:408-2045(+)	108.893	48	19	55	19	1	545	61.2	8.44	192.87	19
1772	TRINITY_DN6716_c0_g1_i7_orf1	ORF type:complete len:503 hit:XP_002463584.1 TRINITY_DN6716_c0_g1_i7:814-2322(-)	108.888	38	18	55	6	1	502	54.3	6.74	200.3	18
1773	TRINITY_DN2152_c0_g1_i3_orf1	ORF type:complete len:241 hit:XP_002444542.1 TRINITY_DN2152_c0_g1_i3:235-957(+)	108.878	70	12	41	12	1	240	26.7	7.61	156	12
1774	TRINITY_DN6029_c0_g1_i3_orf1	ORF type:complete len:320 hit:XP_025797289.1 TRINITY_DN6029_c0_g1_i3:96-1055(+)	108.753	42	13	74	13	1	319	35.1	5.15	242.2	13
1775	TRINITY_DN2093_c0_g1_i16_orf1	ORF type:complete len:408 hit:XP_002439733.1 TRINITY_DN2093_c0_g1_i16:524-1747(-)	108.609	35	13	87	12	1	407	42.6	6.32	310.14	13
1776	TRINITY_DN2093_c0_g1_i2_orf1	ORF type:complete len:408 hit:XP_002439733.1 TRINITY_DN2093_c0_g1_i2:539-1762(-)	108.609	35	13	87	12	1	407	42.7	6.55	310.14	13
1777	TRINITY_DN6188_c0_g1_i4_orf1	ORF type:complete len:364 hit:NP_001130443.1 TRINITY_DN6188_c0_g1_i4:108-1199(+)	108.601	30	9	35	2	1	363	39.3	5.17	177.66	9
1778	TRINITY_DN6508_c0_g1_i4_orf1	ORF type:complete len:558 hit:XP_021307624.1 TRINITY_DN6508_c0_g1_i4:27-1700(-)	108.582	35	18	95	13	1	557	61.6	5.97	290.25	18
1779	TRINITY_DN8219_c0_g1_i1_orf1	ORF type:complete len:1820 hit:XP_002447553.2 TRINITY_DN8219_c0_g1_i1:238-5697(-)	108.472	16	24	52	18	1	1819	196	5.88	141.92	24
1780	TRINITY_DN28160_c0_g1_i2_orf1	ORF type:3prime_partial len:418 hit:KXG32003.1 TRINITY_DN28160_c0_g1_i2:2-1255(+)	108.447	51	18	50	18	1	417	45.8	8.7	174.04	18
1781	TRINITY_DN18125_c0_g1_i4_orf1	ORF type:3prime_partial len:357 hit:XP_004960292.1 TRINITY_DN18125_c0_g1_i4:1-1071(+)	108.405	59	16	46	16	1	356	38.7	8.15	174.06	16
1782	TRINITY_DN13109_c0_g4_i1_orf1	ORF type:complete len:533 hit:PWZ40668.1 TRINITY_DN13109_c0_g4_i1:130-1728(+)	108.305	50	22	58	21	1	532	58.1	9.64	155.89	22
1783	TRINITY_DN245_c0_g2_i2_orf1	ORF type:3prime_partial len:401 hit:XP_002436582.1 TRINITY_DN245_c0_g2_i2:189-1391(-)	108.297	52	18	53	18	1	400	42.9	6.54	173.89	18
1784	TRINITY_DN45800_c0_g1_i4_orf1	ORF type:3prime_partial len:95 hit:XP_002441679.1 TRINITY_DN45800_c0_g1_i4:1-285(+)	108.295	77	6	39	3	1	94	10	9.28	204.55	6
1785	TRINITY_DN2856_c0_g1_i2_orf1	ORF type:3prime_partial len:208 hit:XP_002466244.1 TRINITY_DN2856_c0_g1_i2:88-711(-)	108.261	68	14	167	0	0	207	22.4	9.88	572.14	14
1786	TRINITY_DN2599_c0_g1_i9_orf1	ORF type:complete len:345 hit:NP_001106071.1 TRINITY_DN2599_c0_g1_i9:315-1349(+)	108.256	49	15	59	13	1	344	38.8	6.04	220.48	15
1787	TRINITY_DN5728_c0_g1_i5_orf1	ORF type:complete len:442 hit:PWZ56098.1 TRINITY_DN5728_c0_g1_i5:1726-3051(-)	108.251	62	29	71	2	1	441	47.1	5.76	203.77	29
1788	TRINITY_DN6986_c0_g1_i1_orf1	ORF type:complete len:965 hit:XP_021318023.1 TRINITY_DN6986_c0_g1_i1:146-3040(+)	108.243	32	23	51	23	1	964	106	5.66	149.49	23
1789	TRINITY_DN41482_c0_g1_i2_orf1	ORF type:3prime_partial len:1081 hit:XP_002466610.2 TRINITY_DN41482_c0_g1_i2:2-3244(+)	108.198	27	22	72	17	1	1080	118.2	5.1	225.46	22
1790	TRINITY_DN33588_c0_g1_i1_orf1	ORF type:complete len:343 hit:XP_021321902.1 TRINITY_DN33588_c0_g1_i1:303-1331(+)	108.197	53	13	67	13	1	342	37.6	5.57	257.05	13
1791	TRINITY_DN15641_c0_g1_i2_orf1	ORF type:complete len:353 hit:XP_002445613.1 TRINITY_DN15641_c0_g1_i2:336-1394(-)	108.175	66	19	61	19	1	352	38.9	5.27	213.31	19
1792	TRINITY_DN1905_c0_g1_i1_orf1	ORF type:complete len:263 hit:XP_002460622.1 TRINITY_DN1905_c0_g1_i1:44-832(+)	108.132	57	8	477	1	1	262	27.8	5.26	1644.84	8
1793	TRINITY_DN1595_c0_g1_i1_orf1	ORF type:complete len:355 hit:XP_021306648.1 TRINITY_DN1595_c0_g1_i1:90-1154(+)	108.13	47	14	88	14	1	354	38.1	7.44	315.46	14
1794	TRINITY_DN1595_c0_g1_i5_orf1	ORF type:complete len:353 hit:NP_001146676.1 TRINITY_DN1595_c0_g1_i5:90-1148(+)	108.13	47	14	88	14	1	352	37.9	7.44	315.46	14
1795	TRINITY_DN18876_c0_g2_i1_orf1	ORF type:5prime_partial len:583 hit:XP_002455228.1 TRINITY_DN18876_c0_g2_i1:396-2144(+)	108.111	43	18	52	18	1	583	62.3	6.29	168.88	18
1796	TRINITY_DN2492_c0_g1_i4_orf1	ORF type:complete len:579 hit:PWZ38040.1 TRINITY_DN2492_c0_g1_i4:1419-3155(+)	108.111	41	16	42	16	1	578	61.9	5	158.14	16
1797	TRINITY_DN6257_c1_g1_i1_orf1	ORF type:5prime_partial len:973 hit:XP_021304791.1 TRINITY_DN6257_c1_g1_i1:1-2919(-)	108.106	31	29	59	28	1	973	104.9	6.14	151.97	29
1798	TRINITY_DN6257_c1_g1_i9_orf1	ORF type:5prime_partial len:956 hit:XP_002437637.1 TRINITY_DN6257_c1_g1_i9:1-2868(-)	108.106	31	29	59	28	1	956	103.2	6.02	151.97	29
1799	TRINITY_DN9119_c0_g1_i3_orf1	ORF type:3prime_partial len:531 hit:XP_002462569.1 TRINITY_DN9119_c0_g1_i3:2-1594(+)	108.076	43	19	66	19	1	530	59.7	8.6	225.16	19
1800	TRINITY_DN7519_c0_g2_i14_orf1	ORF type:complete len:233 hit:XP_002463168.1 TRINITY_DN7519_c0_g2_i14:58-756(+)	108.042	62	13	145	4	1	232	25.9	9.57	477.83	13
1801	TRINITY_DN4676_c0_g1_i9_orf1	ORF type:complete len:804 hit:XP_021312283.1 TRINITY_DN4676_c0_g1_i9:1729-4140(-)	107.941	34	27	65	27	1	803	90.7	5.59	189.51	27
1802	TRINITY_DN18927_c0_g1_i2_orf1	ORF type:internal len:352 hit:NP_001167651.1 TRINITY_DN18927_c0_g1_i2:94-1149(+)	107.926	57	15	77	0	0	352	39.2	6	262.15	15
1803	TRINITY_DN7941_c0_g1_i8_orf1	ORF type:complete len:368 hit:XP_021317432.1 TRINITY_DN7941_c0_g1_i8:325-1428(-)	107.85	50	15	42	15	1	367	38.7	6.05	155.3	15
1804	TRINITY_DN353_c0_g1_i15_orf1	ORF type:complete len:215 hit:KXG34413.1 TRINITY_DN353_c0_g1_i15:157-801(+)	107.84	60	10	122	5	1	214	22.8	7.27	441.84	10
1805	TRINITY_DN14438_c0_g3_i4_orf1	ORF type:complete len:334 hit:XP_002449525.1 TRINITY_DN14438_c0_g3_i4:506-1507(-)	107.829	58	17	74	17	1	333	36.6	5.62	224.45	17
1806	TRINITY_DN77_c1_g1_i22_orf1	ORF type:complete len:382 hit:XP_002453032.1 TRINITY_DN77_c1_g1_i22:257-1402(-)	107.825	53	15	96	15	1	381	40.7	6.87	333.41	15
1807	TRINITY_DN34680_c0_g1_i1_orf1	ORF type:complete len:491 hit:XP_002447960.2 TRINITY_DN34680_c0_g1_i1:100-1572(+)	107.788	45	17	54	17	1	490	53.4	7.56	204.5	17
1808	TRINITY_DN1910_c0_g2_i1_orf1	ORF type:3prime_partial len:418 hit:PUZ36912.1 TRINITY_DN1910_c0_g2_i1:354-1607(-)	107.739	39	12	67	1	1	417	47.5	9.11	234.36	12
1809	TRINITY_DN1910_c0_g2_i3_orf1	ORF type:3prime_partial len:421 hit:PUZ36912.1 TRINITY_DN1910_c0_g2_i3:429-1691(-)	107.739	39	12	67	1	1	420	48	9.19	234.36	12
1810	TRINITY_DN2509_c0_g2_i8_orf1	ORF type:3prime_partial len:635 hit:XP_021303069.1 TRINITY_DN2509_c0_g2_i8:3285-5189(-)	107.731	40	25	69	17	1	634	73.3	6.68	209.45	25
1811	TRINITY_DN6255_c0_g1_i1_orf1	ORF type:complete len:439 hit:XP_021318500.1 TRINITY_DN6255_c0_g1_i1:430-1746(+)	107.722	38	12	111	11	1	438	47.9	5.17	458.93	12
1812	TRINITY_DN5799_c0_g1_i2_orf1	ORF type:3prime_partial len:470 hit:XP_025797638.1 TRINITY_DN5799_c0_g1_i2:989-2398(+)	107.693	54	20	47	20	1	469	50.9	5.9	162.11	20
1813	TRINITY_DN4404_c1_g1_i2_orf1	ORF type:complete len:420 hit:AGT16256.1 TRINITY_DN4404_c1_g1_i2:254-1513(-)	107.669	44	14	65	13	1	419	45.6	6.01	201.68	14
1814	TRINITY_DN12836_c0_g1_i11_orf1	ORF type:3prime_partial len:646 hit:XP_021320318.1 TRINITY_DN12836_c0_g1_i11:940-2877(-)	107.605	41	17	53	14	1	645	70	8.53	212.06	17
1815	TRINITY_DN14521_c0_g2_i1_orf1	ORF type:complete len:211 hit:XP_002464047.1 TRINITY_DN14521_c0_g2_i1:195-827(+)	107.559	68	12	79	12	1	210	23.2	5.86	269.45	12
1816	TRINITY_DN263_c0_g1_i1_orf1	ORF type:complete len:707 hit:XP_002455620.1 TRINITY_DN263_c0_g1_i1:239-2359(-)	107.481	35	22	59	21	1	706	78.5	6.9	178.61	22
1817	TRINITY_DN10612_c0_g1_i1_orf1	ORF type:complete len:251 hit:NP_001131770.1 TRINITY_DN10612_c0_g1_i1:118-870(+)	107.447	51	8	73	8	1	250	27	6.92	308.55	8
1818	TRINITY_DN49238_c0_g1_i1_orf1	ORF type:complete len:1061 hit:XP_002452934.1 TRINITY_DN49238_c0_g1_i1:471-3653(+)	107.441	28	26	57	26	1	1060	116.1	5.77	178.56	26
1819	TRINITY_DN23753_c0_g1_i13_orf1	ORF type:complete len:451 hit:XP_021315802.1 TRINITY_DN23753_c0_g1_i13:146-1498(+)	107.413	43	14	60	14	1	450	49.8	6.47	206.54	14
1820	TRINITY_DN2071_c0_g1_i10_orf1	ORF type:complete len:464 hit:XP_002460319.1 TRINITY_DN2071_c0_g1_i10:177-1568(+)	107.349	37	14	63	1	1	463	50.3	6.73	234.75	14
1821	TRINITY_DN2071_c0_g1_i9_orf1	ORF type:complete len:454 hit:XP_002460319.1 TRINITY_DN2071_c0_g1_i9:271-1632(+)	107.349	38	14	63	1	1	453	49.5	6.73	234.75	14
1822	TRINITY_DN7827_c1_g1_i4_orf1	ORF type:complete len:692 hit:XP_002439466.1 TRINITY_DN7827_c1_g1_i4:117-2192(+)	107.322	31	19	65	16	1	691	75.4	6.42	225.88	19
1823	TRINITY_DN1905_c0_g1_i9_orf1	ORF type:complete len:269 hit:XP_002460856.1 TRINITY_DN1905_c0_g1_i9:71-877(+)	107.287	54	8	101	8	1	268	28.7	5.27	399.73	8
1824	TRINITY_DN15746_c0_g1_i6_orf1	ORF type:3prime_partial len:660 hit:ONM35284.1 TRINITY_DN15746_c0_g1_i6:1-1980(+)	107.212	40	22	66	20	1	659	71.5	9.76	205.2	22
1825	TRINITY_DN11930_c0_g1_i2_orf1	ORF type:complete len:328 hit:XP_004962224.1 TRINITY_DN11930_c0_g1_i2:297-1280(+)	107.212	61	17	107	17	1	327	36.3	6.8	301.14	17
1826	TRINITY_DN22305_c0_g1_i8_orf1	ORF type:complete len:814 hit:XP_002440128.1 TRINITY_DN22305_c0_g1_i8:1239-3680(-)	107.21	33	25	51	1	1	813	91.9	6.46	154.04	25
1827	TRINITY_DN22305_c0_g1_i1_orf1	ORF type:complete len:814 hit:XP_002440128.1 TRINITY_DN22305_c0_g1_i1:1149-3590(-)	107.21	33	25	51	1	1	813	91.9	6.46	154.04	25
1828	TRINITY_DN1034_c0_g1_i1_orf1	ORF type:5prime_partial len:336 hit:XP_002462745.1 TRINITY_DN1034_c0_g1_i1:124-1131(+)	107.196	48	11	59	7	1	336	35.9	7.44	231.72	11
1829	TRINITY_DN4987_c1_g1_i1_orf1	ORF type:complete len:1036 hit:XP_002442692.1 TRINITY_DN4987_c1_g1_i1:173-3280(+)	107.175	32	29	74	6	1	1035	113.3	6.24	213.45	29
1830	TRINITY_DN4987_c1_g1_i8_orf1	ORF type:complete len:1037 hit:XP_002448955.1 TRINITY_DN4987_c1_g1_i8:127-3237(+)	107.175	32	29	74	6	1	1036	113.4	5.95	213.45	29
1831	TRINITY_DN8805_c0_g1_i2_orf1	ORF type:complete len:513 hit:XP_002456030.1 TRINITY_DN8805_c0_g1_i2:111-1649(+)	107.131	37	13	47	13	1	512	57	5.47	194.28	13
1832	TRINITY_DN12258_c0_g1_i19_orf1	ORF type:complete len:338 hit:XP_002446509.1 TRINITY_DN12258_c0_g1_i19:401-1414(+)	107.079	55	13	84	13	1	337	36.2	5.45	315.8	13
1833	TRINITY_DN4355_c0_g1_i4_orf1	ORF type:complete len:494 hit:XP_021320459.1 TRINITY_DN4355_c0_g1_i4:326-1807(+)	107.058	48	20	64	2	1	493	53	7.23	195.79	20
1834	TRINITY_DN269_c0_g1_i6_orf1	ORF type:3prime_partial len:638 hit:XP_002437414.2 TRINITY_DN269_c0_g1_i6:1563-3476(-)	106.983	46	24	55	22	1	637	70.5	6.15	185.51	24
1835	TRINITY_DN2464_c0_g1_i7_orf1	ORF type:complete len:676 hit:XP_021315216.1 TRINITY_DN2464_c0_g1_i7:1231-3258(+)	106.822	38	16	41	16	1	675	74	5.05	141.64	16
1836	TRINITY_DN11166_c0_g1_i7_orf1	ORF type:complete len:424 hit:PWZ57194.1 TRINITY_DN11166_c0_g1_i7:205-1476(+)	106.786	34	14	112	12	1	423	46.7	6.24	340.69	14
1837	TRINITY_DN23918_c0_g1_i7_orf1	ORF type:complete len:294 hit:XP_002452126.1 TRINITY_DN23918_c0_g1_i7:181-1062(-)	106.777	55	10	86	5	1	293	31.4	6.8	320.94	10
1838	TRINITY_DN597_c0_g1_i6_orf1	ORF type:3prime_partial len:268 hit:XP_002463552.1 TRINITY_DN597_c0_g1_i6:253-1056(-)	106.748	43	11	123	3	1	267	30.2	10.2	406.82	11
1839	TRINITY_DN1482_c0_g1_i4_orf1	ORF type:3prime_partial len:641 hit:XP_021317049.1 TRINITY_DN1482_c0_g1_i4:3-1925(+)	106.656	34	21	58	21	1	640	72.2	8.25	163.81	21
1840	TRINITY_DN801_c0_g1_i3_orf1	ORF type:3prime_partial len:499 hit:PWZ53286.1 TRINITY_DN801_c0_g1_i3:129-1625(+)	106.647	46	18	65	18	1	498	53.8	8.32	210.48	18
1841	TRINITY_DN17331_c0_g1_i2_orf1	ORF type:complete len:264 hit:XP_002439678.1 TRINITY_DN17331_c0_g1_i2:132-923(+)	106.591	55	15	116	8	1	263	29.8	10.14	369.74	15
1842	TRINITY_DN2569_c1_g1_i1_orf1	ORF type:complete len:956 hit:XP_002467679.1 TRINITY_DN2569_c1_g1_i1:1236-4103(-)	106.521	26	22	62	22	1	955	107.8	6.15	178.02	22
1843	TRINITY_DN2790_c0_g1_i18_orf1	ORF type:complete len:871 hit:XP_002440917.1 TRINITY_DN2790_c0_g1_i18:1687-4299(-)	106.508	29	22	63	20	1	870	95.5	4.74	227.87	22
1844	TRINITY_DN1865_c0_g1_i23_orf1	ORF type:3prime_partial len:432 hit:OQU86110.1 TRINITY_DN1865_c0_g1_i23:346-1641(+)	106.506	39	11	53	7	1	431	46.2	10.86	200.46	11
1845	TRINITY_DN603_c4_g1_i20_orf1	ORF type:complete len:349 hit:XP_002453074.1 TRINITY_DN603_c4_g1_i20:333-1379(+)	106.462	62	14	54	1	1	348	37.7	5.25	167.43	14
1846	TRINITY_DN277_c1_g2_i1_orf1	ORF type:3prime_partial len:650 hit:AQK46201.1 TRINITY_DN277_c1_g2_i1:337-2286(+)	106.353	28	15	48	11	1	649	71.6	7.18	176.63	15
1847	TRINITY_DN469_c0_g1_i6_orf1	ORF type:complete len:342 hit:ACL53936.1 TRINITY_DN469_c0_g1_i6:277-1302(-)	106.336	51	13	77	5	1	341	35.4	8.88	268.56	13
1848	TRINITY_DN13705_c0_g1_i5_orf1	ORF type:complete len:561 hit:XP_021313051.1 TRINITY_DN13705_c0_g1_i5:174-1856(+)	106.298	41	19	60	10	1	560	59.2	7.02	191.67	19
1849	TRINITY_DN150_c0_g1_i4_orf1	ORF type:complete len:673 hit:NP_001151455.1 TRINITY_DN150_c0_g1_i4:423-2441(-)	106.297	40	25	67	2	1	672	75.9	7.08	172.32	25
1850	TRINITY_DN5728_c0_g1_i3_orf1	ORF type:complete len:422 hit:PWZ56098.1 TRINITY_DN5728_c0_g1_i3:1728-2993(-)	106.262	65	28	68	1	1	421	44.9	5.83	195.29	28
1851	TRINITY_DN1508_c0_g1_i37_orf1	ORF type:complete len:305 hit:XP_021312904.1 TRINITY_DN1508_c0_g1_i37:345-1259(+)	106.236	41	13	117	13	1	304	31.4	5.78	420.25	13
1852	TRINITY_DN34979_c1_g1_i4_orf1	ORF type:complete len:273 hit:AQK47253.1 TRINITY_DN34979_c1_g1_i4:1366-2184(-)	106.23	71	12	77	12	1	272	29	7.27	275.77	12
1853	TRINITY_DN11555_c0_g1_i1_orf1	ORF type:5prime_partial len:684 hit:OEL34219.1 TRINITY_DN11555_c0_g1_i1:121-2172(+)	106.219	37	18	57	13	1	684	72.7	5.92	204.18	18
1854	TRINITY_DN38127_c0_g1_i11_orf1	ORF type:3prime_partial len:103 hit:XP_002439092.1 TRINITY_DN38127_c0_g1_i11:727-1035(+)	106.161	77	7	184	7	1	102	11.1	8.48	705.69	7
1855	TRINITY_DN7843_c0_g2_i3_orf1	ORF type:complete len:141 hit:AGT15997.1 TRINITY_DN7843_c0_g2_i3:1780-2202(+)	106.123	83	12	80	7	1	140	16.1	7.44	277.59	12
1856	TRINITY_DN32848_c0_g1_i1_orf1	ORF type:3prime_partial len:498 hit:OQU87019.1 TRINITY_DN32848_c0_g1_i1:114-1607(-)	106.061	37	12	64	12	1	497	53.7	6.39	241.44	12
1857	TRINITY_DN31074_c1_g1_i4_orf1	ORF type:complete len:286 hit:PWZ29404.1 TRINITY_DN31074_c1_g1_i4:575-1432(-)	106.046	55	10	61	10	1	285	31.3	8.59	281.32	10
1858	TRINITY_DN31074_c1_g1_i3_orf1	ORF type:complete len:248 hit:NP_001304854.1 TRINITY_DN31074_c1_g1_i3:572-1315(-)	106.046	63	10	61	10	1	247	27	7.59	281.32	10
1859	TRINITY_DN9686_c0_g1_i2_orf1	ORF type:complete len:588 hit:XP_002450494.1 TRINITY_DN9686_c0_g1_i2:322-2085(+)	105.866	49	18	47	18	1	587	63.6	5.35	169.43	18
1860	TRINITY_DN10733_c0_g2_i1_orf1	ORF type:complete len:194 hit:NP_001105262.2 TRINITY_DN10733_c0_g2_i1:353-934(-)	105.839	62	11	49	7	1	193	22	6.8	198.57	11
1861	TRINITY_DN16813_c0_g1_i8_orf1	ORF type:3prime_partial len:557 hit:XP_002447381.1 TRINITY_DN16813_c0_g1_i8:1843-3513(+)	105.835	43	17	46	17	1	556	61	5.1	146.92	17
1862	TRINITY_DN19856_c0_g1_i2_orf1	ORF type:complete len:622 hit:XP_002453845.1 TRINITY_DN19856_c0_g1_i2:217-2082(-)	105.767	38	23	65	22	1	621	69.3	6.11	190.01	23
1863	TRINITY_DN664_c0_g1_i6_orf1	ORF type:complete len:236 hit:XP_004984179.1 TRINITY_DN664_c0_g1_i6:107-814(+)	105.698	52	12	75	2	1	235	25.9	5.48	295.64	12
1864	TRINITY_DN2408_c0_g1_i17_orf1	ORF type:complete len:443 hit:XP_002463235.1 TRINITY_DN2408_c0_g1_i17:460-1788(-)	105.69	48	21	72	20	1	442	49.3	7.11	225.7	21
1865	TRINITY_DN2408_c0_g1_i18_orf1	ORF type:complete len:405 hit:XP_002463235.1 TRINITY_DN2408_c0_g1_i18:669-1883(-)	105.69	52	21	72	20	1	404	44.7	7.15	225.7	21
1866	TRINITY_DN73953_c1_g2_i1_orf1	ORF type:complete len:359 hit:XP_002451353.1 TRINITY_DN73953_c1_g2_i1:140-1216(+)	105.656	65	14	55	14	1	358	38.6	6.55	202.75	14
1867	TRINITY_DN9004_c0_g1_i8_orf1	ORF type:complete len:540 hit:XP_002459972.2 TRINITY_DN9004_c0_g1_i8:278-1897(+)	105.57	47	19	54	19	1	539	57.9	7.2	179.85	19
1868	TRINITY_DN47270_c0_g2_i1_orf1	ORF type:complete len:896 hit:XP_002439264.1 TRINITY_DN47270_c0_g2_i1:605-3292(-)	105.525	33	24	55	20	1	895	97.3	6.37	158.38	24
1869	TRINITY_DN1774_c1_g1_i4_orf1	ORF type:5prime_partial len:456 hit:XP_021315741.1 TRINITY_DN1774_c1_g1_i4:128-1495(+)	105.499	32	13	73	9	1	456	48.5	6.29	274.34	13
1870	TRINITY_DN1774_c1_g1_i2_orf1	ORF type:internal len:438 hit:XP_021315741.1 TRINITY_DN1774_c1_g1_i2:970-2283(+)	105.499	34	13	73	9	1	438	46.9	5.68	274.34	13
1871	TRINITY_DN1774_c1_g1_i5_orf1	ORF type:3prime_partial len:459 hit:XP_021315741.1 TRINITY_DN1774_c1_g1_i5:1-1377(+)	105.499	32	13	73	9	1	458	48.7	5.92	274.34	13
1872	TRINITY_DN3131_c0_g1_i1_orf1	ORF type:complete len:448 hit:XP_002448119.1 TRINITY_DN3131_c0_g1_i1:209-1552(-)	105.474	47	19	61	18	1	447	49.2	5.48	188.96	19
1873	TRINITY_DN2376_c0_g1_i5_orf1	ORF type:complete len:413 hit:XP_002440512.1 TRINITY_DN2376_c0_g1_i5:320-1558(+)	105.441	34	12	62	12	1	412	44.7	6.86	216.82	12
1874	TRINITY_DN2071_c0_g1_i1_orf1	ORF type:complete len:454 hit:XP_002460319.1 TRINITY_DN2071_c0_g1_i1:177-1538(+)	105.418	38	14	61	1	1	453	49.6	6.73	219.62	14
1875	TRINITY_DN2071_c0_g1_i7_orf1	ORF type:complete len:464 hit:XP_002460319.1 TRINITY_DN2071_c0_g1_i7:177-1568(+)	105.418	37	14	61	1	1	463	50.4	6.73	219.62	14
1876	TRINITY_DN47_c0_g1_i5_orf1	ORF type:complete len:522 hit:XP_021305178.1 TRINITY_DN47_c0_g1_i5:96-1661(+)	105.396	44	17	59	17	1	521	58	5.69	188.19	17
1877	TRINITY_DN1557_c0_g2_i2_orf1	ORF type:complete len:820 hit:XP_002439177.1 TRINITY_DN1557_c0_g2_i2:258-2717(+)	105.377	31	23	49	23	1	819	90.2	5.95	158.24	23
1878	TRINITY_DN4159_c0_g2_i3_orf1	ORF type:3prime_partial len:201 hit:XP_002462733.1 TRINITY_DN4159_c0_g2_i3:41-643(-)	105.36	48	9	121	8	1	200	22.2	6.68	499.49	9
1879	TRINITY_DN14178_c0_g1_i22_orf1	ORF type:complete len:139 hit:XP_021311650.1 TRINITY_DN14178_c0_g1_i22:311-727(+)	105.353	70	10	100	4	1	138	14.9	5.14	356.02	10
1880	TRINITY_DN14178_c0_g1_i15_orf1	ORF type:complete len:116 hit:XP_021311650.1 TRINITY_DN14178_c0_g1_i15:316-663(+)	105.353	84	10	100	4	1	115	12.5	5.8	356.02	10
1881	TRINITY_DN34273_c0_g1_i5_orf1	ORF type:complete len:342 hit:XP_002464591.1 TRINITY_DN34273_c0_g1_i5:98-1123(+)	105.314	48	16	52	13	1	341	37.3	6.73	167.04	16
1882	TRINITY_DN16282_c0_g1_i2_orf1	ORF type:complete len:808 hit:ONM16664.1 TRINITY_DN16282_c0_g1_i2:239-2662(-)	105.307	33	22	65	20	1	807	88.8	6.27	183.98	22
1883	TRINITY_DN3343_c0_g2_i8_orf1	ORF type:complete len:805 hit:XP_002467970.2 TRINITY_DN3343_c0_g2_i8:428-2842(-)	105.304	36	23	52	23	1	804	90.6	6.68	175.59	23
1884	TRINITY_DN17005_c0_g1_i2_orf1	ORF type:complete len:501 hit:XP_002446666.1 TRINITY_DN17005_c0_g1_i2:152-1654(+)	105.303	52	17	57	17	1	500	54.5	5.07	229.88	17
1885	TRINITY_DN11041_c0_g1_i3_orf1	ORF type:5prime_partial len:322 hit:XP_002450619.1 TRINITY_DN11041_c0_g1_i3:395-1360(+)	105.218	55	18	51	1	1	322	35.9	6.54	159.22	18
1886	TRINITY_DN52531_c0_g2_i1_orf1	ORF type:complete len:432 hit:NP_001105556.1 TRINITY_DN52531_c0_g2_i1:149-1444(+)	105.217	48	14	37	14	1	431	48.6	5	156.85	14
1887	TRINITY_DN917_c0_g1_i2_orf1	ORF type:complete len:510 hit:XP_002447240.1 TRINITY_DN917_c0_g1_i2:811-2340(+)	105.203	44	16	67	14	1	509	56.5	5.54	231.93	16
1888	TRINITY_DN754_c0_g1_i2_orf1	ORF type:complete len:287 hit:AGD80597.1 TRINITY_DN754_c0_g1_i2:871-1731(+)	105.162	45	12	110	8	1	286	31.2	4.58	386.83	12
1889	TRINITY_DN754_c0_g1_i6_orf1	ORF type:complete len:274 hit:AGD80597.1 TRINITY_DN754_c0_g1_i6:871-1692(+)	105.162	48	12	110	8	1	273	29.8	4.61	386.83	12
1890	TRINITY_DN4896_c0_g2_i1_orf1	ORF type:complete len:409 hit:XP_002453037.1 TRINITY_DN4896_c0_g2_i1:106-1332(+)	105.068	38	15	81	14	1	408	44.6	8.68	291.14	15
1891	TRINITY_DN24948_c0_g1_i10_orf1	ORF type:complete len:1032 hit:XP_002458921.1 TRINITY_DN24948_c0_g1_i10:780-3875(-)	104.985	25	17	39	17	1	1031	112	4.6	158.64	17
1892	TRINITY_DN27445_c0_g1_i4_orf1	ORF type:3prime_partial len:564 hit:XP_002451750.1 TRINITY_DN27445_c0_g1_i4:1877-3568(-)	104.966	42	19	61	1	1	563	60.5	6.52	188.02	19
1893	TRINITY_DN22610_c0_g1_i6_orf1	ORF type:complete len:338 hit:XP_020401970.1 TRINITY_DN22610_c0_g1_i6:242-1255(+)	104.964	46	16	105	16	1	337	36.1	8.05	336.19	16
1894	TRINITY_DN11229_c0_g1_i2_orf1	ORF type:complete len:167 hit:AVY91639.1 TRINITY_DN11229_c0_g1_i2:176-676(+)	104.961	52	9	96	4	1	166	17.9	5.16	323.81	9
1895	TRINITY_DN3964_c0_g2_i5_orf1	ORF type:complete len:382 hit:XP_002461452.1 TRINITY_DN3964_c0_g2_i5:322-1467(-)	104.942	53	17	47	8	1	381	42.3	8.65	129.18	17
1896	TRINITY_DN22305_c0_g1_i7_orf1	ORF type:complete len:909 hit:XP_021303377.1 TRINITY_DN22305_c0_g1_i7:556-3282(-)	104.922	31	26	52	2	1	908	102.9	6.3	153.05	26
1897	TRINITY_DN60109_c0_g1_i5_orf1	ORF type:complete len:268 hit:AND01108.1 TRINITY_DN60109_c0_g1_i5:129-932(+)	104.866	47	8	97	8	1	267	28.9	8.98	351.71	8
1898	TRINITY_DN477_c0_g3_i3_orf1	ORF type:3prime_partial len:578 hit:XP_021309998.1 TRINITY_DN477_c0_g3_i3:438-2171(-)	104.854	42	24	82	20	1	577	68.4	6.81	233.64	24
1899	TRINITY_DN1019_c0_g1_i3_orf1	ORF type:complete len:794 hit:XP_002489340.1 TRINITY_DN1019_c0_g1_i3:133-2514(+)	104.811	32	15	47	15	1	793	86.3	6.09	217.75	15
1900	TRINITY_DN2308_c1_g1_i2_orf1	ORF type:3prime_partial len:321 hit:NP_001140609.1 TRINITY_DN2308_c1_g1_i2:1-963(+)	104.704	44	11	75	11	1	320	34.6	8.16	298.8	11
1901	TRINITY_DN723_c0_g1_i4_orf1	ORF type:complete len:301 hit:XP_002452633.2 TRINITY_DN723_c0_g1_i4:60-962(+)	104.675	53	10	94	10	1	300	32.7	6.95	409.85	10
1902	TRINITY_DN579_c7_g1_i1_orf1	ORF type:3prime_partial len:194 hit:YP_009256467.1 TRINITY_DN579_c7_g1_i1:75-656(-)	104.655	76	12	126	12	1	193	22.4	8.22	541.34	12
1903	TRINITY_DN12057_c0_g1_i4_orf1	ORF type:3prime_partial len:499 hit:AQK65145.1 TRINITY_DN12057_c0_g1_i4:3893-5389(-)	104.601	33	11	58	11	1	498	49.4	8.73	217.27	11
1904	TRINITY_DN4422_c0_g1_i4_orf1	ORF type:complete len:305 hit:NP_001150643.1 TRINITY_DN4422_c0_g1_i4:318-1232(+)	104.566	36	6	83	4	1	304	32.4	7.15	376.63	6
1905	TRINITY_DN4422_c0_g1_i11_orf1	ORF type:complete len:263 hit:XP_002452493.1 TRINITY_DN4422_c0_g1_i11:137-925(+)	104.566	42	6	83	4	1	262	28.4	7.09	376.63	6
1906	TRINITY_DN257_c0_g1_i6_orf1	ORF type:3prime_partial len:880 hit:XP_021304718.1 TRINITY_DN257_c0_g1_i6:1386-4025(-)	104.5	25	14	43	0	0	879	98	7.55	168.35	14
1907	TRINITY_DN1942_c0_g1_i3_orf1	ORF type:internal len:270 hit:XP_002463980.1 TRINITY_DN1942_c0_g1_i3:268-1077(+)	104.379	67	15	56	15	1	270	28.4	5.38	182.58	15
1908	TRINITY_DN39002_c0_g1_i4_orf1	ORF type:complete len:161 hit:AMQ67074.1 TRINITY_DN39002_c0_g1_i4:229-711(-)	104.319	73	10	78	4	1	160	16.9	5.82	309.32	10
1909	TRINITY_DN2707_c0_g1_i9_orf1	ORF type:internal len:246 hit:OQU87737.1 TRINITY_DN2707_c0_g1_i9:3-740(+)	104.305	43	9	172	0	0	246	27.8	9.5	654.41	9
1910	TRINITY_DN33538_c0_g1_i13_orf1	ORF type:3prime_partial len:330 hit:XP_002453113.1 TRINITY_DN33538_c0_g1_i13:179-1168(-)	104.284	72	19	58	1	1	329	36.6	5.34	183.38	19
1911	TRINITY_DN6832_c0_g1_i3_orf1	ORF type:complete len:2885 hit:XP_021318479.1 TRINITY_DN6832_c0_g1_i3:462-9116(-)	104.225	12	31	51	31	1	2884	313.1	5.95	131.24	31
1912	TRINITY_DN14648_c0_g1_i15_orf1	ORF type:complete len:765 hit:XP_002459058.1 TRINITY_DN14648_c0_g1_i15:725-3019(-)	104.205	34	23	59	23	1	764	85.2	6.47	174.4	23
1913	TRINITY_DN13553_c0_g1_i2_orf1	ORF type:3prime_partial len:453 hit:XP_002439662.1 TRINITY_DN13553_c0_g1_i2:280-1638(-)	104.152	35	12	74	5	1	452	51.1	5.82	243.94	12
1914	TRINITY_DN1382_c0_g1_i3_orf1	ORF type:3prime_partial len:134 hit:XP_003577667.1 TRINITY_DN1382_c0_g1_i3:3-404(+)	104.144	92	7	42	4	1	133	13.1	4.45	219.54	7
1915	TRINITY_DN3766_c0_g1_i12_orf1	ORF type:complete len:755 hit:XP_002445953.1 TRINITY_DN3766_c0_g1_i12:467-2731(+)	104.125	34	23	65	20	1	754	82.3	6.28	187.93	23
1916	TRINITY_DN5578_c0_g2_i1_orf1	ORF type:complete len:497 hit:XP_002456424.1 TRINITY_DN5578_c0_g2_i1:210-1700(+)	104.119	45	18	38	18	1	496	54.8	9.25	136.28	18
1917	TRINITY_DN2147_c0_g1_i2_orf1	ORF type:complete len:1107 hit:XP_021312340.1 TRINITY_DN2147_c0_g1_i2:112-3432(+)	104.106	25	28	52	28	1	1106	127.7	5.26	142.25	28
1918	TRINITY_DN15501_c0_g1_i4_orf1	ORF type:complete len:217 hit:PUZ49694.1 TRINITY_DN15501_c0_g1_i4:233-883(+)	104.087	66	13	47	11	1	216	23.9	5.54	161.67	13
1919	TRINITY_DN27095_c1_g2_i1_orf1	ORF type:complete len:377 hit:APO15836.1 TRINITY_DN27095_c1_g2_i1:114-1244(+)	104.082	51	13	72	0	0	376	41.8	5.48	270.57	13
1920	TRINITY_DN45377_c0_g1_i4_orf1	ORF type:complete len:1808 hit:XP_021317323.1 TRINITY_DN45377_c0_g1_i4:92-5515(+)	104.061	16	24	54	24	1	1807	198.4	6.55	159.93	24
1921	TRINITY_DN517_c0_g1_i7_orf1	ORF type:complete len:392 hit:XP_002460368.1 TRINITY_DN517_c0_g1_i7:242-1417(+)	104.016	58	20	51	19	1	391	43.1	7.18	180.78	20
1922	TRINITY_DN64709_c0_g1_i3_orf1	ORF type:5prime_partial len:601 hit:PWZ12728.1 TRINITY_DN64709_c0_g1_i3:2-1804(-)	103.99	33	15	61	15	1	601	66.2	7.14	193.21	15
1923	TRINITY_DN3408_c0_g2_i1_orf1	ORF type:3prime_partial len:463 hit:RLN01185.1 TRINITY_DN3408_c0_g2_i1:253-1641(-)	103.968	43	17	56	7	1	462	50.9	8.63	199.84	17
1924	TRINITY_DN38831_c0_g2_i1_orf1	ORF type:3prime_partial len:162 hit:NP_001132564.1 TRINITY_DN38831_c0_g2_i1:246-731(-)	103.958	73	10	71	2	1	161	17.7	6.01	295.34	10
1925	TRINITY_DN6828_c0_g1_i10_orf1	ORF type:complete len:275 hit:XP_021311292.1 TRINITY_DN6828_c0_g1_i10:335-1159(+)	103.927	55	7	322	7	1	274	29	6.79	1477.15	7
1926	TRINITY_DN6828_c0_g1_i12_orf1	ORF type:3prime_partial len:251 hit:EER92786.2 TRINITY_DN6828_c0_g1_i12:599-1351(+)	103.927	60	7	322	7	1	250	26.6	5.86	1477.15	7
1927	TRINITY_DN29473_c0_g1_i1_orf1	ORF type:complete len:284 hit:XP_002445636.1 TRINITY_DN29473_c0_g1_i1:82-933(+)	103.919	60	13	71	13	1	283	30	8.92	226.52	13
1928	TRINITY_DN2471_c0_g1_i1_orf1	ORF type:complete len:286 hit:XP_025807733.1 TRINITY_DN2471_c0_g1_i1:663-1520(+)	103.915	45	9	57	9	1	285	31.4	7.65	175.52	9
1929	TRINITY_DN8207_c0_g1_i5_orf1	ORF type:5prime_partial len:192 hit:XP_002463451.1 TRINITY_DN8207_c0_g1_i5:79-654(+)	103.901	74	9	306	8	1	192	20.8	6.8	1333.13	9
1930	TRINITY_DN8958_c0_g1_i21_orf1	ORF type:complete len:421 hit:XP_002457172.1 TRINITY_DN8958_c0_g1_i21:147-1409(-)	103.877	42	12	37	12	1	420	45.3	6.76	148.26	12
1931	TRINITY_DN10354_c0_g1_i1_orf1	ORF type:complete len:389 hit:APF31925.1 TRINITY_DN10354_c0_g1_i1:334-1500(-)	103.756	45	15	57	14	1	388	41.2	6.2	192.55	15
1932	TRINITY_DN7843_c0_g1_i7_orf1	ORF type:complete len:149 hit:XP_002462136.1 TRINITY_DN7843_c0_g1_i7:139-585(+)	103.727	88	13	75	8	1	148	16.8	7.5	270.61	13
1933	TRINITY_DN3334_c0_g1_i2_orf1	ORF type:complete len:1243 hit:XP_021304085.1 TRINITY_DN3334_c0_g1_i2:456-4184(+)	103.532	25	26	65	20	1	1242	136.9	5.54	196.21	26
1934	TRINITY_DN11041_c0_g1_i5_orf1	ORF type:complete len:324 hit:XP_002450619.1 TRINITY_DN11041_c0_g1_i5:372-1343(+)	103.532	58	19	57	2	1	323	36.1	6.68	177.02	19
1935	TRINITY_DN5404_c1_g1_i2_orf1	ORF type:complete len:366 hit:XP_002460280.1 TRINITY_DN5404_c1_g1_i2:72-1169(+)	103.474	41	12	98	11	1	365	39.5	7.58	340.58	12
1936	TRINITY_DN6277_c0_g2_i1_orf1	ORF type:5prime_partial len:764 hit:XP_002440081.1 TRINITY_DN6277_c0_g2_i1:1-2292(-)	103.45	34	20	44	13	1	764	86.1	6.3	140.41	20
1937	TRINITY_DN9082_c0_g1_i20_orf1	ORF type:complete len:240 hit:XP_002445670.1 TRINITY_DN9082_c0_g1_i20:211-930(+)	103.428	38	7	74	2	1	239	25.7	7.81	330.76	7
1938	TRINITY_DN13365_c0_g2_i2_orf1	ORF type:complete len:811 hit:XP_002461867.1 TRINITY_DN13365_c0_g2_i2:258-2690(-)	103.405	26	12	41	12	1	810	83.4	7.18	154.86	12
1939	TRINITY_DN14070_c0_g1_i6_orf1	ORF type:complete len:279 hit:XP_002459396.1 TRINITY_DN14070_c0_g1_i6:286-1122(+)	103.374	51	10	75	10	1	278	30.3	8.94	298.37	10
1940	TRINITY_DN4154_c1_g1_i4_orf1	ORF type:3prime_partial len:275 hit:XP_021315034.1 TRINITY_DN4154_c1_g1_i4:591-1415(-)	103.309	47	8	41	8	1	274	30.3	6.16	185.66	8
1941	TRINITY_DN4980_c0_g1_i5_orf1	ORF type:3prime_partial len:592 hit:XP_002468571.1 TRINITY_DN4980_c0_g1_i5:122-1897(+)	103.233	30	12	39	12	1	591	64.5	10.32	153.78	12
1942	TRINITY_DN70872_c0_g1_i4_orf1	ORF type:3prime_partial len:549 hit:XP_002446045.1 TRINITY_DN70872_c0_g1_i4:220-1866(-)	103.156	36	14	69	14	1	548	61.1	7.37	268.1	14
1943	TRINITY_DN2816_c2_g1_i3_orf1	ORF type:3prime_partial len:374 hit:EES03666.1 TRINITY_DN2816_c2_g1_i3:597-1718(-)	103.022	50	13	68	10	1	373	41.3	5.05	266.59	13
1944	TRINITY_DN40_c0_g1_i14_orf1	ORF type:complete len:909 hit:XP_002444847.1 TRINITY_DN40_c0_g1_i14:983-3709(-)	103.021	26	20	38	20	1	908	101.3	5.94	122.37	20
1945	TRINITY_DN13401_c0_g1_i6_orf1	ORF type:3prime_partial len:438 hit:ONM33665.1 TRINITY_DN13401_c0_g1_i6:462-1775(-)	102.932	41	14	66	8	1	437	48.2	5.39	220.23	14
1946	TRINITY_DN8580_c0_g1_i1_orf1	ORF type:3prime_partial len:331 hit:AQK68756.1 TRINITY_DN8580_c0_g1_i1:2-994(+)	102.929	61	17	170	2	1	330	35.1	7.11	562.12	17
1947	TRINITY_DN39361_c0_g1_i18_orf1	ORF type:5prime_partial len:345 hit:XP_002457992.1 TRINITY_DN39361_c0_g1_i18:114-1148(+)	102.746	44	15	64	15	1	345	36.9	5.63	204.38	15
1948	TRINITY_DN18495_c0_g1_i2_orf1	ORF type:3prime_partial len:176 hit:XP_002440482.1 TRINITY_DN18495_c0_g1_i2:1303-1830(+)	102.7	71	10	89	4	1	175	19.1	6.64	345.02	10
1949	TRINITY_DN17303_c0_g1_i3_orf1	ORF type:complete len:463 hit:XP_002453965.1 TRINITY_DN17303_c0_g1_i3:411-1799(-)	102.68	48	17	55	12	1	462	52	5.91	213.3	17
1950	TRINITY_DN15866_c0_g1_i4_orf1	ORF type:complete len:601 hit:XP_002444021.1 TRINITY_DN15866_c0_g1_i4:319-2121(-)	102.647	45	21	60	16	1	600	65	7.21	192.48	21
1951	TRINITY_DN15866_c0_g1_i1_orf1	ORF type:complete len:546 hit:OQU80071.1 TRINITY_DN15866_c0_g1_i1:242-1879(-)	102.647	50	21	60	16	1	545	59.2	6.35	192.48	21
1952	TRINITY_DN1817_c0_g1_i2_orf1	ORF type:complete len:309 hit:XP_021317285.1 TRINITY_DN1817_c0_g1_i2:119-1045(+)	102.508	37	10	129	10	1	308	33.1	5.1	528.93	10
1953	TRINITY_DN1817_c0_g1_i4_orf1	ORF type:5prime_partial len:292 hit:XP_021317285.1 TRINITY_DN1817_c0_g1_i4:119-994(+)	102.508	39	10	129	10	1	292	31.6	5.16	528.93	10
1954	TRINITY_DN1817_c0_g1_i1_orf1	ORF type:complete len:305 hit:XP_021317285.1 TRINITY_DN1817_c0_g1_i1:112-1026(+)	102.508	38	10	129	10	1	304	32.7	5.08	528.93	10
1955	TRINITY_DN1817_c0_g1_i3_orf1	ORF type:complete len:308 hit:XP_021317285.1 TRINITY_DN1817_c0_g1_i3:112-1035(+)	102.508	37	10	129	10	1	307	33.1	5.1	528.93	10
1956	TRINITY_DN419_c0_g1_i8_orf1	ORF type:complete len:154 hit:NP_001183227.1 TRINITY_DN419_c0_g1_i8:224-685(-)	102.457	60	11	269	3	1	153	16.5	9.99	787.91	11
1957	TRINITY_DN27445_c0_g2_i1_orf1	ORF type:complete len:556 hit:XP_002451750.1 TRINITY_DN27445_c0_g2_i1:116-1783(+)	102.435	42	19	60	1	1	555	59.9	6.76	182.42	19
1958	TRINITY_DN8201_c0_g1_i9_orf1	ORF type:complete len:370 hit:XP_002467442.1 TRINITY_DN8201_c0_g1_i9:253-1362(-)	102.419	35	10	66	10	1	369	39.4	4.7	246.47	10
1959	TRINITY_DN8201_c0_g1_i4_orf1	ORF type:complete len:384 hit:XP_002467442.1 TRINITY_DN8201_c0_g1_i4:253-1404(-)	102.419	34	10	66	10	1	383	40.7	4.61	246.47	10
1960	TRINITY_DN4504_c0_g1_i1_orf1	ORF type:3prime_partial len:260 hit:ONM62368.1 TRINITY_DN4504_c0_g1_i1:3-782(+)	102.365	46	10	41	10	1	259	28.8	9.61	153.27	10
1961	TRINITY_DN39300_c0_g1_i1_orf1	ORF type:complete len:255 hit:XP_002454660.1 TRINITY_DN39300_c0_g1_i1:54-818(+)	102.336	58	13	65	7	1	254	26.5	8.19	205.62	13
1962	TRINITY_DN6036_c0_g1_i1_orf1	ORF type:3prime_partial len:356 hit:XP_002465801.2 TRINITY_DN6036_c0_g1_i1:432-1499(-)	102.299	33	9	61	0	0	355	40.3	5.3	245.95	9
1963	TRINITY_DN6036_c0_g1_i3_orf1	ORF type:complete len:286 hit:XP_002465801.2 TRINITY_DN6036_c0_g1_i3:432-1289(-)	102.299	41	9	61	0	0	285	32.6	5.62	245.95	9
1964	TRINITY_DN52427_c0_g1_i3_orf1	ORF type:complete len:500 hit:XP_002450901.1 TRINITY_DN52427_c0_g1_i3:321-1820(-)	102.289	45	20	59	20	1	499	55.2	6.05	185.58	20
1965	TRINITY_DN8964_c0_g1_i10_orf1	ORF type:complete len:424 hit:OEL26364.1 TRINITY_DN8964_c0_g1_i10:167-1438(+)	102.261	45	12	39	8	1	423	45.9	6.25	181.2	12
1966	TRINITY_DN782_c1_g1_i2_orf1	ORF type:5prime_partial len:340 hit:XP_002446409.1 TRINITY_DN782_c1_g1_i2:236-1255(+)	102.253	48	13	86	10	1	340	38	7.31	259.32	13
1967	TRINITY_DN8756_c0_g1_i3_orf1	ORF type:complete len:397 hit:XP_002443895.1 TRINITY_DN8756_c0_g1_i3:73-1263(+)	102.106	44	14	46	14	1	396	43.4	6.71	168.3	14
1968	TRINITY_DN111620_c0_g3_i2_orf1	ORF type:5prime_partial len:222 hit:AZB82029.1 TRINITY_DN111620_c0_g3_i2:3-668(-)	102.089	43	7	94	7	1	222	25.5	5.03	347.55	7
1969	TRINITY_DN80_c0_g1_i4_orf1	ORF type:complete len:198 hit:XP_021307088.1 TRINITY_DN80_c0_g1_i4:270-863(-)	102.085	63	11	110	7	1	197	23.5	5.14	344.5	11
1970	TRINITY_DN8480_c1_g1_i4_orf1	ORF type:complete len:209 hit:NP_001357492.1 TRINITY_DN8480_c1_g1_i4:376-1002(+)	102.062	69	13	101	10	1	208	22.9	7.91	318.77	13
1971	TRINITY_DN7764_c0_g1_i11_orf1	ORF type:complete len:419 hit:CUS31215.1 TRINITY_DN7764_c0_g1_i11:1534-2790(+)	101.958	48	16	42	14	1	418	46.2	6.06	142.02	16
1972	TRINITY_DN7764_c0_g1_i6_orf1	ORF type:complete len:476 hit:CUS31215.1 TRINITY_DN7764_c0_g1_i6:133-1560(+)	101.958	42	16	42	14	1	475	51.2	7.02	142.02	16
1973	TRINITY_DN12985_c0_g1_i14_orf1	ORF type:complete len:503 hit:XP_021306562.1 TRINITY_DN12985_c0_g1_i14:1151-2659(-)	101.953	33	13	47	6	1	502	56.3	7.53	163.86	13
1974	TRINITY_DN887_c0_g1_i9_orf1	ORF type:3prime_partial len:271 hit:CAZ96210.1 TRINITY_DN887_c0_g1_i9:384-1196(-)	101.9	51	11	53	10	1	270	30.3	5.5	216.09	11
1975	TRINITY_DN9141_c0_g1_i8_orf1	ORF type:3prime_partial len:357 hit:EES03929.1 TRINITY_DN9141_c0_g1_i8:267-1337(-)	101.88	54	21	78	21	1	356	41.6	6.25	240.74	21
1976	TRINITY_DN43194_c0_g3_i4_orf1	ORF type:complete len:341 hit:XP_002446022.1 TRINITY_DN43194_c0_g3_i4:310-1332(-)	101.871	54	13	55	13	1	340	37	6.15	206.69	13
1977	TRINITY_DN11078_c0_g1_i11_orf1	ORF type:3prime_partial len:304 hit:XP_021302820.1 TRINITY_DN11078_c0_g1_i11:7387-8298(+)	101.867	60	18	129	15	1	303	33.3	5.91	403.74	18
1978	TRINITY_DN12875_c0_g1_i1_orf1	ORF type:complete len:467 hit:CAH59423.1 TRINITY_DN12875_c0_g1_i1:8178-9578(+)	101.669	33	11	102	11	1	466	52.3	5.87	360.59	11
1979	TRINITY_DN33177_c0_g1_i1_orf1	ORF type:complete len:890 hit:XP_002456290.1 TRINITY_DN33177_c0_g1_i1:261-2930(+)	101.554	23	15	41	8	1	889	99.6	5.8	122.85	15
1980	TRINITY_DN22226_c0_g1_i14_orf1	ORF type:complete len:489 hit:XP_002442818.1 TRINITY_DN22226_c0_g1_i14:519-1985(-)	101.522	40	15	86	15	1	488	53.3	6.9	347.61	15
1981	TRINITY_DN5987_c0_g3_i7_orf1	ORF type:complete len:902 hit:XP_021312391.1 TRINITY_DN5987_c0_g3_i7:228-2933(+)	101.484	28	23	43	22	1	901	100.7	8.97	119.31	23
1982	TRINITY_DN3448_c1_g1_i1_orf1	ORF type:internal len:183 hit:EMS65134.1 TRINITY_DN3448_c1_g1_i1:9-557(+)	101.342	62	11	481	1	1	183	20.5	8.68	2028	11
1983	TRINITY_DN7149_c0_g1_i8_orf1	ORF type:complete len:275 hit:XP_021313664.1 TRINITY_DN7149_c0_g1_i8:187-1011(+)	101.258	66	16	58	1	1	274	30.6	8.85	195.96	16
1984	TRINITY_DN1820_c1_g1_i2_orf1	ORF type:3prime_partial len:428 hit:XP_002439221.1 TRINITY_DN1820_c1_g1_i2:2-1285(+)	101.244	46	14	45	2	1	427	45.5	6.11	152.82	14
1985	TRINITY_DN2237_c0_g1_i2_orf1	ORF type:complete len:274 hit:XP_002442345.1 TRINITY_DN2237_c0_g1_i2:160-981(+)	101.242	53	12	53	12	1	273	29.9	6.14	233.64	12
1986	TRINITY_DN9004_c0_g1_i5_orf1	ORF type:3prime_partial len:464 hit:ACN34446.1 TRINITY_DN9004_c0_g1_i5:653-2044(+)	101.179	51	17	50	17	1	463	50.5	6.38	174.97	17
1987	TRINITY_DN9004_c0_g1_i9_orf1	ORF type:complete len:454 hit:ACN34446.1 TRINITY_DN9004_c0_g1_i9:471-1832(+)	101.179	52	17	50	17	1	453	49.3	6.15	174.97	17
1988	TRINITY_DN3483_c0_g1_i3_orf1	ORF type:complete len:709 hit:XP_002443108.1 TRINITY_DN3483_c0_g1_i3:3020-5146(-)	101.089	40	22	56	22	1	708	77	4.94	178.24	22
1989	TRINITY_DN13920_c0_g1_i1_orf1	ORF type:complete len:329 hit:AAN04491.1 TRINITY_DN13920_c0_g1_i1:238-1224(+)	101.038	51	12	68	12	1	328	36.5	6.8	288.17	12
1990	TRINITY_DN45800_c0_g1_i2_orf1	ORF type:3prime_partial len:95 hit:XP_002441679.1 TRINITY_DN45800_c0_g1_i2:1-285(+)	101.037	57	5	38	3	1	94	10	9.28	198.77	5
1991	TRINITY_DN12498_c0_g1_i38_orf1	ORF type:3prime_partial len:476 hit:ONL92499.1 TRINITY_DN12498_c0_g1_i38:910-2337(+)	100.896	26	11	130	0	0	475	51.2	5.94	400.57	11
1992	TRINITY_DN16472_c0_g1_i1_orf1	ORF type:complete len:315 hit:XP_002446630.1 TRINITY_DN16472_c0_g1_i1:128-1072(+)	100.871	67	15	55	15	1	314	33.2	5.69	183.25	15
1993	TRINITY_DN14146_c0_g1_i4_orf1	ORF type:complete len:721 hit:XP_002454815.1 TRINITY_DN14146_c0_g1_i4:125-2287(+)	100.85	35	18	51	18	1	720	80.3	6.51	163.22	18
1994	TRINITY_DN13171_c0_g1_i5_orf1	ORF type:complete len:244 hit:ANB43572.1 TRINITY_DN13171_c0_g1_i5:254-985(+)	100.848	79	14	62	14	1	243	27.1	6.77	228.48	14
1995	TRINITY_DN29832_c0_g1_i2_orf1	ORF type:3prime_partial len:255 hit:XP_002436414.1 TRINITY_DN29832_c0_g1_i2:1-765(+)	100.812	82	18	67	18	1	254	27.6	6.93	210.37	18
1996	TRINITY_DN6377_c0_g1_i4_orf1	ORF type:complete len:502 hit:XP_002461939.1 TRINITY_DN6377_c0_g1_i4:245-1750(-)	100.693	50	22	58	17	1	501	57.1	8.97	157.39	22
1997	TRINITY_DN2665_c0_g2_i1_orf1	ORF type:3prime_partial len:285 hit:OQU80131.1 TRINITY_DN2665_c0_g2_i1:3-857(+)	100.678	42	14	103	6	1	284	32.6	10.18	308.27	14
1998	TRINITY_DN4055_c0_g1_i13_orf1	ORF type:complete len:373 hit:XP_002460342.1 TRINITY_DN4055_c0_g1_i13:1696-2814(+)	100.648	47	16	62	12	1	372	40.6	8.81	203.12	16
[truncated: 25,510 more rows]
